# Supplementary material for: HTLV-1 and HTLV-2 infections significantly alter small RNA expression in asymptomatic carriers
Source: Front Med (Lausanne). 2025 Feb 17;12:1547712. doi: 10.3389/fmed.2025.1547712 (PMC11872698; doi:10.3389/fmed.2025.1547712)
Supplement: Supplementary file 1 [file Data_Sheet_1.zip]

Archive with 13 entries (11 files):
- Supplementary Material/Legend to Supplementary Figures.docx
- Supplementary Material/Supplementary Figures/
- Supplementary Material/Supplementary Figures/Figure S1.png
- Supplementary Material/Supplementary Figures/Figure S2.png
- Supplementary Material/Supplementary Figures/Figure S3.png
- Supplementary Material/Supplementary Figures/Figure S4 .png
- Supplementary Material/Supplementary Figures/Figure S5.png
- Supplementary Material/Supplementary Tables/
- Supplementary Material/Supplementary Tables/Table S1.xlsx
- Supplementary Material/Supplementary Tables/Table S2.xlsx
- Supplementary Material/Supplementary Tables/Table S3.xlsx
- Supplementary Material/Supplementary Tables/Table S4.xlsx
- Supplementary Material/Supplementary Tables/Table S5.xlsx
