# Supplementary material for: HTLV-1 and HTLV-2 infections significantly alter small RNA expression in asymptomatic carriers
Source: Front Med (Lausanne). 2025 Feb 17;12:1547712. doi: 10.3389/fmed.2025.1547712 (PMC11872698; doi:10.3389/fmed.2025.1547712)
Supplement: Supplementary file 1 [file Data_Sheet_1.zip › Supplementary Material/Supplementary Tables/Table S1.xlsx]

## Sheet: 331 known small RNAs
Table S1. List of significantly expressed known small RNAs across HTLV-1 infected, HTLV-2 infected, and healthy control groups
Gene ID	p (Corr)	p	Log FC ([HTLV-1] vs [HC])	Regulation ([HTLV-1] vs [HC])	Log FC ([HTLV-2] vs [HC])	Regulation ([HTLV-2] vs [HC])	Accession	Ensembl ID	Gene Type	DB Refs
MI0000342	1.4135592E-13	1.182159E-13	5.6524587	up	4.5062494	up	hsa-mir-200b	ENSG00000207730	miRNA	miRBase:MI0000342
ENSG00000207213	7.9735056E-17	6.416487E-17	-4.9121366	down	-0.4058879	down	Y_RNA	ENSG00000207213	scRNA	RFAM:RF00019
chr1.trna133	5.310076E-6	5.0660637E-6	3.4412055	up	3.9972591	up	trna133		tRNA
ENSG00000207389	4.771887E-6	4.5492466E-6	3.455958	up	3.422447	up	RNU1-4	ENSG00000207389	snRNA	RFAM:RF00003
chr1.trna4	1.4151935E-4	1.3770566E-4	3.5430322	up	3.3546531	up	trna4		tRNA
ENSG00000207005	4.771887E-6	4.5492466E-6	3.455958	up	3.422447	up	RNU1-2	ENSG00000207005	snRNA	RFAM:RF00003
ENSG00000201405	7.8122275E-7	7.3534704E-7	5.5965886	up	1.5456519	up	Y_RNA	ENSG00000201405	scRNA	RFAM:RF00019
ENSG00000200087	1.3006391E-11	1.1144038E-11	3.3593795	up	4.506249	up	SNORA73B	ENSG00000200087	snoRNA	RFAM:RF00045
ENSG00000221539	6.6446505E-6	6.351337E-6	7.781951	up	5.448372	up	SNORD99	ENSG00000221539	snoRNA	RFAM:RF00608
ENSG00000200154	5.5198666E-6	5.268989E-6	5.0789146	up	3.3203616	up	SNORD103A	ENSG00000200154	snoRNA	RFAM:RF00188
ENSG00000202107	5.5198666E-6	5.268989E-6	5.0789146	up	3.3203616	up	SNORD103B	ENSG00000202107	snoRNA	RFAM:RF00188
ENSG00000200181	7.187338E-14	5.99776E-14	5.703081	up	-1.1821141	down	SNORD85	ENSG00000200181	snoRNA	RFAM:RF00188
ENSG00000264294	5.240808E-13	4.401857E-13	5.0734415	up	4.506249	up	SNORD55	ENSG00000264294	snoRNA	RFAM:RF00157
ENSG00000200913	2.8561159E-8	2.614301E-8	6.275874	up	3.940793	up	SNORD46	ENSG00000200913	snoRNA	RFAM:RF00218
ENSG00000202031	6.4703845E-4	6.3493697E-4	4.5686126	up	4.0906663	up	SNORD38A	ENSG00000202031	snoRNA	RFAM:RF00212
ENSG00000207421	7.2094025E-11	6.246699E-11	7.469535	up	3.9013972	up	SNORD38B	ENSG00000207421	snoRNA	RFAM:RF00212
ENSG00000206620	6.192128E-8	5.7052254E-8	5.53905	up	3.792036	up	SNORD45C	ENSG00000206620	snoRNA	RFAM:RF00279
ENSG00000207241	8.0861334E-8	7.4649364E-8	5.5582476	up	3.420797	up	SNORD45A	ENSG00000207241	snoRNA	RFAM:RF00279
ENSG00000206680	7.866245E-8	7.2603584E-8	5.338146	up	2.2260344	up	SNORD21	ENSG00000206680	snoRNA	RFAM:RF00068
chr1.trna119	4.3965508E-7	4.11671E-7	5.487982	up	1.5128279	up	trna119		tRNA
ENSG00000222222	2.735355E-12	2.3095803E-12	5.1127615	up	4.506249	up	RNU2-17P	ENSG00000222222	snRNA	RFAM:RF00004
MI0000466	4.3288118E-8	3.979286E-8	3.3300824	up	4.13501	up	hsa-mir-9-1		miRNA	miRBase:MI0000466
MI0000281	2.2304946E-13	1.8682775E-13	5.243674	up	-2.03274	down	hsa-mir-199a-2	ENSG00000208024	miRNA	miRBase:MI0000281
ENSG00000208317	1.8033863E-9	1.6055488E-9	5.5416913	up	1.105865	up	SNORD78	ENSG00000208317	snoRNA	RFAM:RF00592
MI0000270	1.9704646E-15	1.6213486E-15	3.9873824	up	-2.8185797	down	hsa-mir-181b-1	ENSG00000207975	miRNA	miRBase:MI0000270|RFAM:RF00076
ENSG00000221643	1.4551787E-6	1.3751402E-6	5.050628	up	2.4827306	up	SNORA77	ENSG00000221643	snoRNA	RFAM:RF00599
MI0006442	3.0429073E-6	2.8920624E-6	4.1097207	up	0.77464414	up	hsa-mir-664a		miRNA	miRBase:MI0006442
ENSG00000222370	2.912741E-6	2.767763E-6	4.119274	up	0.77464414	up	SNORA36B	ENSG00000222370	snoRNA	RFAM:RF00340
chr1.trna56	4.4592433E-12	3.7732057E-12	3.6092331	up	4.506249	up	trna56		tRNA
ENSG00000239899	4.3291086E-4	4.2363888E-4	3.3575153	up	4.95964	up	AC011994.1	ENSG00000239899	scRNA_pseudogene	RFAM:RF00017
ENSG00000239301	1.6441663E-6	1.5553863E-6	-3.7036753	down	-4.840566	down	AC013403.1	ENSG00000239301	scRNA_pseudogene
ENSG00000264994	2.6387048E-7	2.461995E-7	5.0060368	up	3.6884747	up	SNORD92	ENSG00000264994	snoRNA	RFAM:RF00325
ENSG00000265145	3.9088874E-9	3.5067966E-9	4.892334	up	4.506249	up	SNORD53	ENSG00000265145	snoRNA	RFAM:RF00325
ENSG00000265706	9.5962365E-5	9.316407E-5	3.9209113	up	3.8858178	up	SNORD53_SNORD92	ENSG00000265706	snoRNA	RFAM:RF00325
MI0025511	5.1243416E-7	4.805906E-7	7.089388	up	3.4545105	up	hsa-mir-4433b		miRNA	miRBase:MI0025511
ENSG00000207016	8.878311E-8	8.200591E-8	3.4475503	up	3.940793	up	SNORA36C	ENSG00000207016	snoRNA	RFAM:RF00340
ENSG00000240129	9.643953E-8	8.918596E-8	6.2509108	up	3.9972587	up	TRNAE41P	ENSG00000240129	tRNA_pseudogene
chr2.trna25	9.643953E-8	8.918596E-8	6.2509108	up	3.9972587	up	trna25		tRNA
ENSG00000208772	2.2809075E-10	1.9898597E-10	4.6241207	up	4.5062485	up	SNORD94	ENSG00000208772	snoRNA	RFAM:RF00613
ENSG00000212283	1.973853E-9	1.7587042E-9	5.9096556	up	3.9314365	up	SNORD89	ENSG00000212283	snoRNA	RFAM:RF00578
chr2.trna13	8.1067793E-7	7.6323556E-7	4.6628304	up	4.506249	up	trna13		tRNA
ENSG00000222509	4.637093E-10	4.0845585E-10	4.8244457	up	3.9972587	up	Y_RNA	ENSG00000222509	scRNA	RFAM:RF00019
MI0025240	5.703005E-9	5.1295506E-9	4.9687986	up	1.543489	up	hsa-mir-7704		miRNA	miRBase:MI0025240
ENSG00000252759	7.1837194E-4	7.052253E-4	3.8308218	up	4.654151	up	Y_RNA	ENSG00000252759	scRNA	RFAM:RF00019
ENSG00000271852	4.879044E-10	4.2991516E-10	7.4338207	up	4.5062485	up	SNORD11B	ENSG00000271852	snoRNA	RFAM:RF01192
ENSG00000238317	1.1226699E-8	1.0183615E-8	4.030098	up	4.506249	up	SNORD11	ENSG00000238317	snoRNA	RFAM:RF01182
ENSG00000207047	6.6637373E-10	5.891159E-10	6.620758	up	2.9402468	up	SNORD51	ENSG00000207047	snoRNA	RFAM:RF00280
MI0015873	4.048664E-7	3.7885235E-7	3.8407552	up	4.001342	up	hsa-mir-2355		miRNA	miRBase:MI0015873
ENSG00000206885	8.538708E-10	7.562488E-10	4.1293597	up	4.506249	up	SNORA75	ENSG00000206885	snoRNA	RFAM:RF00072
ENSG00000207280	1.02232625E-5	9.798707E-6	3.7429419	up	1.0474595	up	SNORD20	ENSG00000207280	snoRNA	RFAM:RF00217
ENSG00000202400	4.7073653E-4	4.6079638E-4	6.0201745	up	2.8177757	up	SNORD82	ENSG00000202400	snoRNA	RFAM:RF00158
ENSG00000252010	3.7182404E-10	3.2639758E-10	9.092538	up	2.7764006	up	SCARNA5	ENSG00000252010	snoRNA	RFAM:RF00478
ENSG00000251791	1.898263E-13	1.5888529E-13	8.123515	up	4.5062494	up	SCARNA6	ENSG00000251791	snoRNA	RFAM:RF00478
ENSG00000207496	3.0591674E-9	2.7411E-9	5.849374	up	4.0013413	up	SNORA7A	ENSG00000207496	snoRNA	RFAM:RF00409
MI0000083	4.080728E-11	3.5218592E-11	3.7064707	up	-8.675787	down	hsa-mir-26a-1		miRNA	miRBase:MI0000083
ENSG00000202363	9.865331E-9	8.938813E-9	4.837505	up	4.5062494	up	SNORA62	ENSG00000202363	snoRNA	RFAM:RF00091
ENSG00000238862	6.494699E-6	6.207352E-6	6.0068107	up	4.13501	up	SNORD19B	ENSG00000238862	snoRNA	RFAM:RF01183
ENSG00000212452	9.190574E-4	9.031622E-4	5.891158	up	3.825579	up	SNORD69	ENSG00000212452	snoRNA	RFAM:RF00574
ENSG00000201339	9.956644E-10	8.8273233E-10	4.6112285	up	4.5062485	up	Y_RNA	ENSG00000201339	scRNA	RFAM:RF00019
MI0016789	2.8813087E-11	2.4803302E-11	5.028634	up	4.506249	up	hsa-mir-4446		miRNA	miRBase:MI0016789
ENSG00000201800	2.8139366E-6	2.6733105E-6	3.4157443	up	2.431257	up	Y_RNA	ENSG00000201800	scRNA	RFAM:RF00019
MI0025752	1.7699879E-8	1.6130116E-8	-4.6390834	down	-1.2315247	down	hsa-mir-7976		miRNA	miRBase:MI0025752
ENSG00000207088	7.3179405E-9	6.6085897E-9	5.1108217	up	3.6487274	up	SNORA7B	ENSG00000207088	snoRNA	RFAM:RF00409
ENSG00000201778	1.8099806E-7	1.6836732E-7	6.817862	up	-3.5597448	down	Y_RNA	ENSG00000201778	scRNA	RFAM:RF00019
chr3.trna2	1.6758063E-8	1.5261717E-8	-4.953391	down	-2.0414572	down	trna2		tRNA
ENSG00000212158	4.887974E-14	4.0725744E-14	5.5925045	up	-0.9021309	down	SNORD66	ENSG00000212158	snoRNA	RFAM:RF00572
ENSG00000238942	1.590533E-6	1.5043291E-6	4.8110604	up	0.27201796	up	SNORD2	ENSG00000238942	snoRNA	RFAM:RF01299
ENSG00000221420	5.6081713E-8	5.166623E-8	3.7330573	up	4.506249	up	SNORA81	ENSG00000221420	snoRNA	RFAM:RF01241
MI0000086	1.1422521E-16	9.2184164E-17	5.0152774	up	-3.9521894	down	hsa-mir-28		miRNA	miRBase:MI0000086
ENSG00000207009	7.9735056E-17	6.416487E-17	-4.9121366	down	-0.4058879	down	Y_RNA	ENSG00000207009	scRNA	RFAM:RF00019
MI0000097	5.884384E-10	5.195062E-10	3.7408974	up	4.506249	up	hsa-mir-95		miRNA	miRBase:MI0000097
MI0003581	1.9587297E-4	1.9094907E-4	3.3456502	up	0.92028445	up	hsa-mir-574	ENSG00000207944	miRNA	miRBase:MI0003581
ENSG00000212588	2.7479488E-10	2.4075292E-10	4.33769	up	4.506249	up	SNORA26	ENSG00000212588	snoRNA	RFAM:RF00568
MI0003584	2.6296928E-11	2.2618796E-11	4.700085	up	4.506249	up	hsa-mir-577		miRNA	miRBase:MI0003584
MI0025519	7.4611073E-10	6.6043365E-10	4.0348577	up	4.506249	up	hsa-mir-7849		miRNA	miRBase:MI0025519
ENSG00000208797	1.1983652E-6	1.1314881E-6	4.7008677	up	4.506249	up	SNORD73A	ENSG00000208797	snoRNA	RFAM:RF00071
MI0016089	5.03614E-16	4.1084163E-16	-6.196868	down	-1.8975916	down	hsa-mir-3688-1	ENSG00000264105	miRNA	miRBase:MI0016089
MI0017447	4.6371883E-16	3.782491E-16	-6.438198	down	-2.0635922	down	hsa-mir-3688-2		miRNA	miRBase:MI0017447
MI0016800	2.668125E-11	2.2952045E-11	-4.610918	down	-0.26170063	down	hsa-mir-4454		miRNA	miRBase:MI0016800
MI0015997	1.8869499E-6	1.7867679E-6	6.370675	up	4.5062485	up	hsa-mir-3607		miRNA	miRBase:MI0015997
ENSG00000199262	1.8869499E-6	1.7867679E-6	6.370675	up	4.5062485	up	MIR3607	ENSG00000199262	snoRNA	RFAM:RF00341
MI0000467	4.3288118E-8	3.979286E-8	3.3300824	up	4.13501	up	hsa-mir-9-2	ENSG00000245526	miRNA	miRBase:MI0000467
uc021ybm.1	2.0850577E-10	1.8183716E-10	7.7324314	up	2.1732872	up	piR-57125		piRNA	DQ590013
ENSG00000207404	7.9735056E-17	6.416487E-17	-4.9121366	down	-0.4058879	down	Y_RNA	ENSG00000207404	scRNA	RFAM:RF00019
ENSG00000206989	3.2724216E-7	3.0568927E-7	5.52017	up	2.048949	up	SNORD63	ENSG00000206989	snoRNA	RFAM:RF00154
ENSG00000200959	5.9349796E-14	4.9490987E-14	5.281124	up	4.506249	up	SNORA74A	ENSG00000200959	snoRNA	RFAM:RF00090
MI0000461	8.0227575E-5	7.779937E-5	3.7857533	up	1.6681454	up	hsa-mir-145	ENSG00000269936	miRNA	miRBase:MI0000461
ENSG00000212402	1.4160611E-7	1.3136832E-7	4.058129	up	4.506249	up	SNORA74B	ENSG00000212402	snoRNA	RFAM:RF00090
chr5.trna15	4.429862E-12	3.747899E-12	7.0042243	up	-0.14174032	down	trna15		tRNA
chr5.trna9	6.570823E-7	6.175054E-7	6.0011845	up	2.0754125	up	trna9		tRNA
chr5.trna11	4.9537647E-7	4.6439362E-7	6.071424	up	2.0782835	up	trna11		tRNA
ENSG00000272296	2.3955191E-12	2.0214375E-12	5.975659	up	4.5062485	up	SNORD96A	ENSG00000272296	snoRNA	RFAM:RF00055
ENSG00000264549	2.8701135E-9	2.5673734E-9	5.611288	up	-1.2420837	down	SNORD95	ENSG00000264549	snoRNA	RFAM:RF00189
chr6.trna174	1.1861804E-6	1.119864E-6	4.0612454	up	1.3330011	up	trna174		tRNA
chr6.trna173	1.1780662E-6	1.112085E-6	4.0731187	up	1.3330011	up	trna173		tRNA
chr6.trna9	1.8376679E-7	1.7097193E-7	-4.318169	down	-2.1435626	down	trna9		tRNA
chr6.trna13	5.420087E-7	5.085453E-7	5.443672	up	1.5099568	up	trna13		tRNA
chr6.trna30	4.0737073E-6	3.881184E-6	3.529414	up	3.4224467	up	trna30		tRNA
chr6.trna37	1.5700105E-5	1.5071784E-5	3.9425912	up	4.5062494	up	trna37		tRNA
chr6.trna152	3.163564E-4	3.091354E-4	4.200907	up	1.4286244	up	trna152		tRNA
chr6.trna148	9.32897E-12	7.981921E-12	-4.4242005	down	-0.29402596	down	trna148		tRNA
chr6.trna50	5.0358925E-15	4.1553077E-15	-4.579955	down	-0.07370633	down	trna50		tRNA
chr6.trna51	5.178107E-10	4.5647525E-10	-4.1981206	down	-0.25887585	down	trna51		tRNA
chr6.trna141	2.062586E-6	1.9549457E-6	3.6457179	up	3.6487272	up	trna141		tRNA
chr6.trna140	2.0275115E-6	1.921294E-6	3.6455839	up	3.6487277	up	trna140		tRNA
chr6.trna130	1.1485673E-6	1.0841228E-6	4.069018	up	1.3330011	up	trna130		tRNA
chr6.trna100	4.5260222E-7	4.240216E-7	3.985938	up	3.5109766	up	trna100		tRNA
chr6.trna74	3.2184803E-7	3.0055332E-7	4.035644	up	3.9972594	up	trna74		tRNA
ENSG00000201785	8.870398E-5	8.607274E-5	3.5742881	up	3.4358857	up	SNORD117	ENSG00000201785	snoRNA	RFAM:RF00137
ENSG00000265236	2.7475517E-6	2.609967E-6	6.4776397	up	2.6635966	up	SNORD84	ENSG00000265236	snoRNA	RFAM:RF00137
ENSG00000201823	4.7032972E-7	4.4077154E-7	5.989043	up	-0.5341296	down	SNORD48	ENSG00000201823	snoRNA	RFAM:RF00282
ENSG00000201754	3.8812462E-10	3.4078473E-10	4.699919	up	-2.037889	down	SNORD52	ENSG00000201754	snoRNA	RFAM:RF00276
ENSG00000200706	2.9272802E-5	2.8213153E-5	6.683913	up	4.506249	up	SNORD45	ENSG00000200706	snoRNA	RFAM:RF00279
ENSG00000222649	3.456908E-8	3.169093E-8	4.5943365	up	3.9972591	up	Y_RNA	ENSG00000222649	scRNA	RFAM:RF00019
ENSG00000221500	5.553321E-5	5.377424E-5	6.2926245	up	2.9044247	up	SNORD100	ENSG00000221500	snoRNA	RFAM:RF00609
chr6.trna83	3.7425153E-7	3.499788E-7	5.4670362	up	3.940793	up	trna83		tRNA
ENSG00000221740	4.30067E-14	3.580648E-14	4.896611	up	-2.903679	down	SNORD93	ENSG00000221740	snoRNA	RFAM:RF00606
MI0003762	9.364589E-9	8.484157E-9	-3.505458	down	-2.1616287	down	hsa-mir-550a-3	ENSG00000212024	miRNA	miRBase:MI0003762
ENSG00000201772	3.149453E-5	3.0367122E-5	3.940959	up	3.9314368	up	SNORA5C	ENSG00000201772	snoRNA	RFAM:RF00392
MI0015999	1.1529401E-8	1.0460512E-8	4.394223	up	4.5062494	up	hsa-mir-3609		miRNA	miRBase:MI0015999
MI0000095	2.8300796E-8	2.5898999E-8	-3.41032	down	-9.1282425	down	hsa-mir-93		miRNA	miRBase:MI0000095
MI0000272	3.89465E-12	3.2935148E-12	-4.017236	down	-9.376734	down	hsa-mir-182	ENSG00000207990	miRNA	miRBase:MI0000272
MI0000098	6.19308E-14	5.164948E-14	-10.242118	down	-6.7413983	down	hsa-mir-96	ENSG00000199158	miRNA	miRBase:MI0000098
MI0000273	5.4723214E-12	4.635378E-12	-8.719127	down	-9.258062	down	hsa-mir-183	ENSG00000207691	miRNA	miRBase:MI0000273
MI0000816	1.0214153E-9	9.058706E-10	3.981527	up	-0.96009433	down	hsa-mir-335		miRNA	miRBase:MI0000816
ENSG00000201009	1.277999E-7	1.18470304E-7	6.1173267	up	3.940793	up	SNORD46	ENSG00000201009	snoRNA	RFAM:RF00218
uc022aol.1	1.5940651E-4	1.5523902E-4	7.852716	up	5.156623	up	piR-35549		piRNA	DQ597485
MI0003760	6.257134E-9	5.6373977E-9	6.3805203	up	3.305754	up	hsa-mir-671		miRNA	miRBase:MI0003760
MI0022688	5.87845E-9	5.2891274E-9	5.3012733	up	3.5145788	up	hsa-mir-6842		miRNA	miRBase:MI0022688
ENSG00000239039	8.812201E-8	8.1378836E-8	5.0796356	up	2.200547	up	SNORD13	ENSG00000239039	snoRNA	RFAM:RF01210
MI0002470	2.787848E-5	2.6852484E-5	-3.7009115	down	-8.261364	down	hsa-mir-486		miRNA	miRBase:MI0002470
MI0023622	4.7789827E-6	4.556492E-6	-3.5861068	down	-10.029888	down	hsa-mir-486-2		miRNA	miRBase:MI0023622
ENSG00000238650	5.082208E-12	4.303396E-12	5.2134147	up	4.5062485	up	SNORD54	ENSG00000238650	snoRNA	RFAM:RF01277
chr8.trna6	1.6512925E-6	1.5622937E-6	3.612285	up	3.9294658	up	trna6		tRNA
uc011ley.2	4.25377E-8	3.9081645E-8	5.1044345	up	2.5690076	up	piR-51809		piRNA	DQ584699
MI0000089	4.590407E-9	4.123289E-9	6.141323	up	2.9102073	up	hsa-mir-31	ENSG00000199177	miRNA	miRBase:MI0000089
MI0005564	3.092455E-8	2.8331177E-8	5.112602	up	4.13501	up	hsa-mir-873	ENSG00000215939	miRNA	miRBase:MI0005564
ENSG00000238300	1.2005151E-14	9.951782E-15	5.7877626	up	4.506249	up	SNORD121B	ENSG00000238300	snoRNA	RFAM:RF01191
MI0022698	9.2967E-8	8.593722E-8	4.992984	up	2.5783641	up	hsa-mir-6852		miRNA	miRBase:MI0022698
ENSG00000200026	4.0911264E-14	3.4045412E-14	5.779764	up	4.5062485	up	U8	ENSG00000200026	snoRNA	RFAM:RF00096
MI0000439	6.334912E-11	5.486435E-11	7.372588	up	0.657824	up	hsa-mir-23b		miRNA	miRBase:MI0000439
MI0000090	5.1804294E-10	4.5673207E-10	-3.3256035	down	-5.156121	down	hsa-mir-32		miRNA	miRBase:MI0000090
ENSG00000212447	9.2255956E-5	8.9537905E-5	6.8759317	up	5.3892274	up	SNORD90	ENSG00000212447	snoRNA	RFAM:RF00579
MI0000683	1.5286613E-15	1.2556696E-15	4.0393267	up	-2.8256013	down	hsa-mir-181b-2	ENSG00000207737	miRNA	miRBase:MI0000683|RFAM:RF00076
ENSG00000201302	1.7264639E-6	1.6335872E-6	3.641797	up	3.9407933	up	SNORA65	ENSG00000201302	snoRNA	RFAM:RF00302
MI0000282	2.692685E-13	2.256765E-13	5.155963	up	-1.9202311	down	hsa-mir-199b	ENSG00000207581	miRNA	miRBase:MI0000282
ENSG00000235284	2.2178918E-5	2.1329228E-5	7.861005	up	4.906206	up	SNORD62A	ENSG00000235284	snoRNA	RFAM:RF00153
ENSG00000231587	2.2293258E-5	2.1441429E-5	7.8470993	up	4.906206	up	SNORD62B	ENSG00000231587	snoRNA	RFAM:RF00153
ENSG00000206611	4.5501203E-9	4.0861865E-9	6.866661	up	3.2991087	up	SNORD24	ENSG00000206611	snoRNA	RFAM:RF00069
ENSG00000200831	9.904763E-7	9.343045E-7	4.7608933	up	2.289077	up	SNORD36B	ENSG00000200831	snoRNA	RFAM:RF00049
ENSG00000199744	3.723415E-13	3.122502E-13	5.354109	up	4.5062494	up	SNORD36A	ENSG00000199744	snoRNA	RFAM:RF00049
ENSG00000252542	2.1738952E-8	1.9861249E-8	4.7815905	up	4.1350102	up	SNORD36C	ENSG00000252542	snoRNA	RFAM:RF00049
MI0003780	7.99606E-11	6.932331E-11	4.998215	up	4.506249	up	hsa-mir-1296		miRNA	miRBase:MI0003780
chr10.trna2	3.6456903E-8	3.343624E-8	4.627048	up	3.9314365	up	trna2		tRNA
ENSG00000221182	2.0535775E-9	1.8326295E-9	5.4506264	up	1.5605881	up	SNORD98	ENSG00000221182	snoRNA	RFAM:RF00607
ENSG00000222414	3.8411096E-7	3.5923742E-7	4.724525	up	2.9647021	up	RNU2-59P	ENSG00000222414	snRNA	RFAM:RF00004
MI0014186	6.4031297E-4	6.282085E-4	-3.6037858	down	-1.122336	down	hsa-mir-3158-1		miRNA	miRBase:MI0014186
MI0014187	7.6965E-4	7.5564225E-4	-3.38937	down	-0.92450774	down	hsa-mir-3158-2		miRNA	miRBase:MI0014187
MI0000286	5.3022402E-11	4.5862113E-11	-4.2383194	down	-4.562638	down	hsa-mir-210	ENSG00000199038	miRNA	miRBase:MI0000286
ENSG00000207008	4.4172563E-9	3.9650927E-9	5.0862317	up	1.5653164	up	SNORA54	ENSG00000207008	snoRNA	RFAM:RF00430
ENSG00000212607	2.0184928E-11	1.7329202E-11	3.98343	up	4.506249	up	SNORA45	ENSG00000212607	snoRNA	RFAM:RF00334
ENSG00000212135	1.1935786E-5	1.1446113E-5	4.0924206	up	3.940793	up	SNORD67	ENSG00000212135	snoRNA	RFAM:RF00573
ENSG00000200090	3.792776E-5	3.6623456E-5	3.4129739	up	3.335941	up	Y_RNA	ENSG00000200090	scRNA	RFAM:RF00019
chr11.trna17	4.880187E-9	4.3855435E-9	4.839815	up	4.001342	up	trna17		tRNA
chr11.trna16	1.9480927E-13	1.6307563E-13	7.2136025	up	4.13501	up	trna16		tRNA
MI0022215	1.041531E-7	9.6392675E-8	4.3066845	up	3.569554	up	hsa-mir-6503		miRNA	miRBase:MI0022215
MI0000234	5.6060194E-17	1.0508833E-18	-4.8049116	down	-11.330655	down	hsa-mir-192	ENSG00000207648	miRNA	miRBase:MI0000234
MI0000261	1.6823574E-9	1.4969512E-9	7.050783	up	3.792036	up	hsa-mir-139		miRNA	miRBase:MI0000261
MI0000808	8.6760576E-7	8.174425E-7	3.7823372	up	0.14460921	up	hsa-mir-326		miRNA	miRBase:MI0000808
ENSG00000206941	1.0338955E-7	9.5675624E-8	4.827585	up	1.3725674	up	SNORD15A	ENSG00000206941	snoRNA	RFAM:RF00067
ENSG00000207445	2.6867824E-11	2.3123349E-11	4.88332	up	4.506249	up	SNORD15B	ENSG00000207445	snoRNA	RFAM:RF00067
ENSG00000202314	6.401325E-5	6.20243E-5	4.954595	up	2.4172747	up	SNORD6	ENSG00000202314	snoRNA	RFAM:RF00342
ENSG00000239195	2.9957337E-9	2.6836593E-9	6.77071	up	4.5062485	up	SNORD5	ENSG00000239195	snoRNA	RFAM:RF01161
ENSG00000200879	3.1857288E-15	2.6257837E-15	4.8199964	up	4.506249	up	SNORD14E	ENSG00000200879	snoRNA	RFAM:RF00016
ENSG00000207118	5.193364E-9	4.668022E-9	5.825774	up	3.4451544	up	SNORD14D	ENSG00000207118	snoRNA	RFAM:RF00016
ENSG00000202252	3.277413E-11	2.8249358E-11	7.3701754	up	4.001342	up	SNORD14C	ENSG00000202252	snoRNA	RFAM:RF00016
ENSG00000251898	7.49242E-6	7.169971E-6	3.870655	up	3.901397	up	SCARNA11	ENSG00000251898	snoRNA	RFAM:RF00564
MI0000650	4.171048E-11	3.6002288E-11	5.1409345	up	4.13501	up	hsa-mir-200c	ENSG00000207713	miRNA	miRBase:MI0000650
ENSG00000200428	5.3095234E-10	4.682738E-10	3.5106018	up	4.1350102	up	Y_RNA	ENSG00000200428	scRNA	RFAM:RF00019
MI0000279	1.20987075E-4	1.1764153E-4	3.8028038	up	4.5062494	up	hsa-mir-196a-2	ENSG00000207924	miRNA	miRBase:MI0000279
ENSG00000207031	8.0146085E-9	7.2441746E-9	6.5077286	up	4.019967	up	SNORD59A	ENSG00000207031	snoRNA	RFAM:RF00273
MI0000750	3.9256032E-11	3.3864002E-11	3.7031348	up	-8.639241	down	hsa-mir-26a-2		miRNA	miRBase:MI0000750
ENSG00000202538	8.2126694E-11	7.121776E-11	4.5068173	up	4.5062485	up	RNU4-2	ENSG00000202538	snRNA	RFAM:RF00015
chr12.trna8	6.511065E-10	5.753569E-10	5.49318	up	4.019967	up	trna8		tRNA
ENSG00000253094	3.908827E-13	3.2783837E-13	5.1859612	up	4.5062494	up	SNORD36	ENSG00000253094	snoRNA	RFAM:RF00049
ENSG00000207500	6.334912E-11	5.4859867E-11	7.268411	up	3.9407935	up	SNORD102	ENSG00000207500	snoRNA	RFAM:RF00187
ENSG00000223336	1.0221821E-4	9.928888E-5	3.384815	up	2.6666977	up	RNU2-6P	ENSG00000223336	snRNA	RFAM:RF00004
MI0000073	5.0058503E-13	4.203505E-13	-6.235008	down	-7.2552834	down	hsa-mir-19a	ENSG00000215417	miRNA	miRBase:MI0000073
MI0000074	7.9872734E-14	6.6661005E-14	-5.0875187	down	-8.944184	down	hsa-mir-19b-1	ENSG00000215417	miRNA	miRBase:MI0000074
ENSG00000238344	2.8420209E-6	2.700277E-6	3.812513	up	4.1350102	up	SNORD126	ENSG00000238344	snoRNA	RFAM:RF01168
chr14.trna21	1.4772928E-11	1.2665056E-11	3.5764596	up	4.5062494	up	trna21		tRNA
chr14.trna20	7.825265E-8	7.220961E-8	4.2174983	up	3.9314368	up	trna20		tRNA
chr14.trna4	1.1866123E-11	1.01622695E-11	3.6331148	up	4.5062494	up	trna4		tRNA
ENSG00000200785	6.078952E-7	5.707919E-7	4.043976	up	4.1350102	up	SNORD8	ENSG00000200785	snoRNA	RFAM:RF00377
MI0003638	1.8109116E-9	1.6125147E-9	-3.8076804	down	-0.9968774	down	hsa-mir-624		miRNA	miRBase:MI0003638
chr14.trna13	8.11839E-11	7.039203E-11	3.5222695	up	-2.3384805	down	trna13		tRNA
MI0003639	2.262164E-9	2.0199111E-9	4.0330143	up	0.43091977	up	hsa-mir-625	ENSG00000207781	miRNA	miRBase:MI0003639
ENSG00000252481	3.5530544E-8	3.257592E-8	6.086412	up	3.3659809	up	SCARNA13	ENSG00000252481	snoRNA	RFAM:RF00231
MI0000805	5.6060194E-17	3.13123E-17	3.8114974	up	-4.7027416	down	hsa-mir-342		miRNA	miRBase:MI0000805
MI0003132	5.6731975E-9	5.10217E-9	6.300176	up	4.506249	up	hsa-mir-493	ENSG00000207989	miRNA	miRBase:MI0003132
MI0001721	2.3545118E-7	2.1954136E-7	5.4782043	up	4.001342	up	hsa-mir-431	ENSG00000208001	miRNA	miRBase:MI0001721
MI0001723	8.1852994E-7	7.7079267E-7	3.541112	up	4.506249	up	hsa-mir-433		miRNA	miRBase:MI0001723
MI0000472	4.765053E-9	4.281121E-9	5.6158056	up	-0.43650723	down	hsa-mir-127	ENSG00000207608	miRNA	miRBase:MI0000472
MI0003133	6.1995644E-7	5.822416E-7	5.270592	up	4.0199666	up	hsa-mir-432	ENSG00000272458	miRNA	miRBase:MI0003133
MI0000475	2.4575416E-5	2.3661098E-5	4.325863	up	3.8744009	up	hsa-mir-136	ENSG00000207942	miRNA	miRBase:MI0000475
MI0000778	1.319364E-4	1.2832788E-4	4.139762	up	3.515059	up	hsa-mir-370	ENSG00000199005	miRNA	miRBase:MI0000778
MI0003675	1.5359794E-7	1.4255495E-7	5.8616505	up	2.0997007	up	hsa-mir-411	ENSG00000199109	miRNA	miRBase:MI0003675
MI0000807	1.5595837E-6	1.4747436E-6	3.6401205	up	4.13501	up	hsa-mir-323a	ENSG00000199069	miRNA	miRBase:MI0000807
MI0003757	2.6604164E-6	2.5269273E-6	4.398939	up	4.001342	up	hsa-mir-758	ENSG00000211582	miRNA	miRBase:MI0003757
MI0003134	3.5866549E-6	3.4146253E-6	3.9885957	up	4.506249	up	hsa-mir-494	ENSG00000194717	miRNA	miRBase:MI0003134
MI0005565	5.56723E-7	5.2251914E-7	4.30082	up	4.506249	up	hsa-mir-543	ENSG00000212040	miRNA	miRBase:MI0005565
MI0003135	2.1063006E-6	1.9970144E-6	4.021554	up	4.5062494	up	hsa-mir-495	ENSG00000207743	miRNA	miRBase:MI0003135
MI0000776	1.2170151E-6	1.1492195E-6	3.5384665	up	4.506249	up	hsa-mir-376c		miRNA	miRBase:MI0000776
MI0003676	1.152448E-8	1.0454888E-8	4.9600444	up	0.5397654	up	hsa-mir-654	ENSG00000207934	miRNA	miRBase:MI0003676
MI0000789	4.470977E-5	4.3230684E-5	4.067471	up	2.172157	up	hsa-mir-381	ENSG00000199020	miRNA	miRBase:MI0000789
MI0003530	2.0183723E-8	1.8430205E-8	5.5402107	up	4.13501	up	hsa-mir-487b	ENSG00000207754	miRNA	miRBase:MI0003530
MI0003514	5.6222993E-6	5.367331E-6	3.7537625	up	4.506249	up	hsa-mir-539	ENSG00000202560	miRNA	miRBase:MI0003514
MI0005540	3.1236387E-9	2.7994964E-9	5.1539316	up	4.5062494	up	hsa-mir-889	ENSG00000216099	miRNA	miRBase:MI0005540
MI0000790	3.293588E-6	3.1329655E-6	3.9441485	up	4.0013413	up	hsa-mir-382		miRNA	miRBase:MI0000790
MI0000474	9.212899E-8	8.5134786E-8	5.8363748	up	3.9314365	up	hsa-mir-134		miRNA	miRBase:MI0000474
MI0002469	1.1871558E-8	1.0775722E-8	5.376128	up	4.5062485	up	hsa-mir-485		miRNA	miRBase:MI0002469
MI0014206	2.0291251E-8	1.8530432E-8	5.5367155	up	4.5062485	up	hsa-mir-323b	ENSG00000208004	miRNA	miRBase:MI0014206
MI0000785	7.1429364E-5	6.923872E-5	3.472064	up	3.9314368	up	hsa-mir-377		miRNA	miRBase:MI0000785
MI0001735	9.7420816E-8	9.011303E-8	5.834454	up	1.2876134	up	hsa-mir-409	ENSG00000199107	miRNA	miRBase:MI0001735
MI0000777	7.4415336E-9	6.720951E-9	5.3102045	up	4.506249	up	hsa-mir-369		miRNA	miRBase:MI0000777
MI0002465	9.63106E-7	9.080022E-7	5.4349985	up	2.1721575	up	hsa-mir-410	ENSG00000199092	miRNA	miRBase:MI0002465
ENSG00000207014	7.204675E-9	6.5055787E-9	3.5722811	up	4.506249	up	SNORD116-3	ENSG00000207014	snoRNA	RFAM:RF00108
ENSG00000207093	1.2413643E-9	1.1024364E-9	3.6944442	up	4.5062494	up	SNORD116-8	ENSG00000207093	snoRNA	RFAM:RF00108
ENSG00000206727	7.204675E-9	6.5055787E-9	3.5722811	up	4.506249	up	SNORD116-9	ENSG00000206727	snoRNA	RFAM:RF00108
ENSG00000199214	3.8914804E-6	3.7067866E-6	4.985639	up	2.3548417	up	Y_RNA	ENSG00000199214	scRNA	RFAM:RF00019
MI0003642	2.1392639E-6	2.0284824E-6	4.287072	up	1.5109408	up	hsa-mir-628		miRNA	miRBase:MI0003642
MI0000486	1.8979773E-7	1.7662926E-7	-5.0184216	down	-3.5706532	down	hsa-mir-190a		miRNA	miRBase:MI0000486
ENSG00000199568	1.0673754E-6	1.0069498E-6	4.5796804	up	3.940793	up	RNU5A-1	ENSG00000199568	snRNA	RFAM:RF00020
ENSG00000200156	3.1482265E-11	2.7126346E-11	4.3863173	up	4.506249	up	RNU5B-1	ENSG00000200156	snRNA	RFAM:RF00020
ENSG00000199574	3.080846E-8	2.8221727E-8	4.1907763	up	4.5062494	up	SNORD18C	ENSG00000199574	snoRNA	RFAM:RF00093
ENSG00000202529	2.0285768E-7	1.8892587E-7	6.2968025	up	3.786787	up	SNORD18B	ENSG00000202529	snoRNA	RFAM:RF00093
ENSG00000199673	7.202954E-11	6.2403874E-11	4.5344315	up	4.5062494	up	SNORD16	ENSG00000199673	snoRNA	RFAM:RF00138
chr15.trna2	1.1373256E-10	9.883125E-11	3.497547	up	-2.3278913	down	trna2		tRNA
MI0000264	1.6519954E-7	1.535384E-7	-5.01849	down	-3.0376055	down	hsa-mir-7-2	ENSG00000207703	miRNA	miRBase:MI0000264|RFAM:RF00053
MI0000468	4.4198572E-8	4.0638685E-8	3.3230376	up	4.13501	up	hsa-mir-9-3	ENSG00000207819	miRNA	miRBase:MI0000468
ENSG00000222076	2.4042276E-5	2.3145374E-5	4.0413866	up	3.112015	up	RNU2-3P	ENSG00000222076	snRNA	RFAM:RF00004
ENSG00000206630	4.2522694E-5	4.109458E-5	5.7245483	up	5.5634146	up	SNORD60	ENSG00000206630	snoRNA	RFAM:RF00271
chr16.trna7	6.66476E-7	6.264003E-7	6.005979	up	2.0754125	up	trna7		tRNA
chr16.trna10	5.844255E-11	5.0579693E-11	4.06257	up	-1.6064725	down	trna10		tRNA
MI0003137	2.760319E-9	2.4683275E-9	3.523786	up	4.506249	up	hsa-mir-193b	ENSG00000207639	miRNA	miRBase:MI0003137
ENSG00000222750	4.568775E-7	4.2807287E-7	4.920813	up	3.4451544	up	RNU4-46P	ENSG00000222750	snRNA	RFAM:RF00015
ENSG00000201164	2.508291E-11	2.1561971E-11	5.7483897	up	4.5062485	up	RNU4-36P	ENSG00000201164	snRNA	RFAM:RF00015
ENSG00000221514	6.816172E-6	6.5166582E-6	5.6857367	up	2.6211705	up	SNORD111B	ENSG00000221514	snoRNA	RFAM:RF00611
ENSG00000223224	3.7019797E-6	3.5255355E-6	7.868425	up	4.8537827	up	SNORD71	ENSG00000223224	snoRNA	RFAM:RF00576
MI0000449	8.534575E-7	8.039407E-7	4.074071	up	1.3511443	up	hsa-mir-132	ENSG00000267200	miRNA	miRBase:MI0000449
MI0000288	1.5408536E-6	1.4568775E-6	3.5411823	up	3.6301026	up	hsa-mir-212	ENSG00000267195	miRNA	miRBase:MI0000288
MI0000489	4.041722E-5	3.9043563E-5	3.6563826	up	2.8875	up	hsa-mir-195	ENSG00000267532	miRNA	miRBase:MI0000489
ENSG00000209582	1.402342E-11	1.2019671E-11	6.422062	up	4.019967	up	SNORA48	ENSG00000209582	snoRNA	RFAM:RF00554
ENSG00000238917	1.3891492E-12	1.1699863E-12	7.4722624	up	4.5062485	up	SNORD10	ENSG00000238917	snoRNA	RFAM:RF01290
ENSG00000200463	1.7413384E-9	1.5501326E-9	6.929057	up	3.9013972	up	SNORD118	ENSG00000200463	snoRNA	RFAM:RF00096
MI0005559	3.1044915E-12	2.6234436E-12	4.962552	up	-0.14931816	down	hsa-mir-744		miRNA	miRBase:MI0005559
MI0022622	8.096144E-12	6.9176258E-12	-4.0426197	down	0.29620218	up	hsa-mir-6777		miRNA	miRBase:MI0022622
MI0006273	2.4313135E-10	2.1215624E-10	-4.2870474	down	-0.49012095	down	hsa-mir-1180		miRNA	miRBase:MI0006273
ENSG00000238423	8.354216E-5	8.1047234E-5	3.8317099	up	2.9061248	up	SNORD42B	ENSG00000238423	snoRNA	RFAM:RF00150
ENSG00000238578	4.154061E-10	3.6490574E-10	8.189062	up	2.7942014	up	SNORD4A	ENSG00000238578	snoRNA	RFAM:RF00266
ENSG00000238649	8.138139E-5	7.894281E-5	6.090194	up	7.312233	up	SNORD42A	ENSG00000238649	snoRNA	RFAM:RF00150
ENSG00000238597	8.169923E-9	7.387024E-9	4.61277	up	4.506249	up	SNORD4B	ENSG00000238597	snoRNA	RFAM:RF00266
MI0001729	2.3052027E-13	1.9313171E-13	-8.932408	down	-13.887806	down	hsa-mir-451a	ENSG00000264066	miRNA	miRBase:MI0001729
MI0000460	1.19853426E-14	9.934156E-15	-9.222594	down	-10.641049	down	hsa-mir-144	ENSG00000264066	miRNA	miRBase:MI0000460
MI0017369	4.292964E-12	3.6307814E-12	-6.0781984	down	-1.7784257	down	hsa-mir-4732	ENSG00000264066	miRNA	miRBase:MI0017369
ENSG00000207297	3.6142397E-10	3.1723177E-10	3.6344209	up	4.506249	up	SNORD7	ENSG00000207297	snoRNA	RFAM:RF00288
chr17.trna16	5.86662E-6	5.603522E-6	3.5980015	up	0.75323576	up	trna16		tRNA
ENSG00000199961	6.28773E-6	6.0076427E-6	4.000891	up	0.6126743	up	SNORD1B	ENSG00000199961	snoRNA	RFAM:RF00213
MI0000450	1.0201646E-7	9.4394714E-8	6.3928146	up	4.019966	up	hsa-mir-133a-1	ENSG00000265142	miRNA	miRBase:MI0000450
ENSG00000271982	3.645788E-5	3.51748E-5	3.9262464	up	2.182138	up	SNORD58B	ENSG00000271982	snoRNA	RFAM:RF00151
ENSG00000252139	3.6801837E-5	3.551775E-5	5.4908648	up	5.2703304	up	SCARNA18	ENSG00000252139	snoRNA	RFAM:RF00283
ENSG00000206775	2.3426358E-11	2.0126175E-11	6.119073	up	4.001342	up	SNORD37	ENSG00000206775	snoRNA	RFAM:RF00440
chr19.trna13	2.2222162E-6	2.107586E-6	5.1939297	up	2.5229316	up	trna13		tRNA
MI0000265	1.7123027E-7	1.5917786E-7	-5.0512524	down	-3.0089011	down	hsa-mir-7-3	ENSG00000207630	miRNA	miRBase:MI0000265|RFAM:RF00053
MI0016597	1.4848383E-9	1.3200055E-9	-3.8077435	down	-0.28193623	down	hsa-mir-3940		miRNA	miRBase:MI0016597
ENSG00000209645	4.1093267E-6	3.9159468E-6	4.922612	up	3.0552905	up	SNORD105	ENSG00000209645	snoRNA	RFAM:RF00584
ENSG00000238531	2.6693838E-11	2.2965558E-11	5.679844	up	4.506249	up	SNORD105B	ENSG00000238531	snoRNA	RFAM:RF01173
MI0000242	2.1445676E-13	1.7960889E-13	5.2021713	up	-2.03274	down	hsa-mir-199a-1	ENSG00000207752	miRNA	miRBase:MI0000242
MI0000079	2.4547623E-15	2.0203347E-15	5.8493586	up	-1.096647	down	hsa-mir-23a	ENSG00000207980	miRNA	miRBase:MI0000079
MI0003657	3.137002E-11	2.702648E-11	3.8254704	up	4.506249	up	hsa-mir-642a		miRNA	miRBase:MI0003657
ENSG00000243560	3.870546E-8	3.551406E-8	-4.3068013	down	-6.064374	down	AC093503.1	ENSG00000243560	scRNA_pseudogene	RFAM:RF00017
ENSG00000201675	8.371016E-9	7.573055E-9	6.125042	up	3.940793	up	SNORD32A	ENSG00000201675	snoRNA	RFAM:RF00133
ENSG00000199631	5.6060194E-17	1.1157524E-18	7.0647044	up	4.5062494	up	SNORD33	ENSG00000199631	snoRNA	RFAM:RF00133
ENSG00000202503	5.482908E-13	4.606856E-13	5.608912	up	4.506249	up	SNORD34	ENSG00000202503	snoRNA	RFAM:RF00147
MI0000479	8.130365E-7	7.6553783E-7	7.666736	up	-0.75678825	down	hsa-mir-150	ENSG00000207782	miRNA	miRBase:MI0000479
ENSG00000221241	3.9163015E-6	3.7308234E-6	3.5527341	up	3.4224467	up	SNORD88A	ENSG00000221241	snoRNA	RFAM:RF00604
MI0000066	3.1023881E-9	2.780139E-9	6.853408	up	2.655067	up	hsa-let-7e	ENSG00000198972	miRNA	miRBase:MI0000066|RFAM:RF00027
MI0000469	1.4037113E-10	1.2216311E-10	3.7439868	up	-3.306665	down	hsa-mir-125a	ENSG00000208008	miRNA	miRBase:MI0000469
MI0017393	4.919091E-6	4.6905725E-6	3.3530917	up	3.5695539	up	hsa-mir-371b		miRNA	miRBase:MI0017393
ENSG00000251806	1.0285593E-9	9.1241337E-10	5.6446853	up	0.12835813	up	SNORD119	ENSG00000251806	snoRNA	RFAM:RF00570
ENSG00000229686	1.1931289E-7	1.10542885E-7	5.0735364	up	3.792036	up	SNORD56	ENSG00000229686	snoRNA	RFAM:RF00275
ENSG00000226572	6.8999034E-5	6.687599E-5	5.498904	up	1.8341091	up	SNORD57	ENSG00000226572	snoRNA	RFAM:RF00274
ENSG00000212232	1.5374543E-10	1.3384896E-10	3.7984252	up	-2.410091	down	SNORD17	ENSG00000212232	snoRNA	RFAM:RF00567
ENSG00000222612	4.523335E-12	3.828347E-12	4.608375	up	4.506249	up	RNU2-52P	ENSG00000222612	snRNA	RFAM:RF00004
ENSG00000209042	9.029692E-8	8.342364E-8	5.73496	up	4.5062485	up	SNORD12C	ENSG00000209042	snoRNA	RFAM:RF00581
ENSG00000222365	2.4267191E-8	2.2193072E-8	3.871024	up	4.5062494	up	SNORD12B	ENSG00000222365	snoRNA	RFAM:RF00581
ENSG00000212304	1.6646308E-4	1.6214458E-4	5.633345	up	7.4861546	up	SNORD12	ENSG00000212304	snoRNA	RFAM:RF00581
MI0016899	1.3760187E-11	1.1792667E-11	3.4610016	up	4.5062494	up	hsa-mir-4532	ENSG00000263453	miRNA	miRBase:MI0016899
MI0000451	9.8442186E-8	9.106768E-8	6.401799	up	4.019966	up	hsa-mir-133a-2		miRNA	miRBase:MI0000451
MI0000681	6.2990224E-10	5.563028E-10	8.412411	up	1.116062	up	hsa-mir-155	ENSG00000234883	miRNA	miRBase:MI0000681
MI0000482	2.5353502E-14	2.1070558E-14	-4.600135	down	-7.829563	down	hsa-mir-185	ENSG00000208023	miRNA	miRBase:MI0000482
MI0006345	1.4292034E-6	1.3504499E-6	4.3727984	up	3.9972591	up	hsa-mir-548j	ENSG00000221760	miRNA	miRBase:MI0006345
MI0016053	7.7300217E-7	7.274537E-7	4.307021	up	4.0199666	up	hsa-mir-3653		miRNA	miRBase:MI0016053
ENSG00000239127	7.7300217E-7	7.274537E-7	4.307021	up	4.0199666	up	SNORD125	ENSG00000239127	snoRNA	RFAM:RF01200
MI0014249	9.748647E-16	7.987127E-16	-5.875033	down	-1.4687698	down	hsa-mir-3200		miRNA	miRBase:MI0014249
ENSG00000209480	5.3526467E-4	5.2450015E-4	4.106258	up	4.5467615	up	SNORD83B	ENSG00000209480	snoRNA	RFAM:RF00593
ENSG00000209482	8.826212E-9	7.987522E-9	4.456355	up	4.001342	up	SNORD83A	ENSG00000209482	snoRNA	RFAM:RF00593
ENSG00000263764	2.4914834E-5	2.3990393E-5	8.182227	up	6.1558046	up	SNORD43	ENSG00000263764	snoRNA	RFAM:RF00221
ENSG00000199515	4.069276E-5	3.9313833E-5	3.7692327	up	2.7041829	up	Y_RNA	ENSG00000199515	scRNA	RFAM:RF00019
MI0016091	7.058988E-9	6.371899E-9	3.5301082	up	4.5062494	up	hsa-mir-3690-1		miRNA	miRBase:MI0016091
chrX.trna4	5.095859E-9	4.579868E-9	4.8497276	up	4.001342	up	trna4		tRNA
ENSG00000201882	3.5504055E-10	3.1155745E-10	5.1147704	up	4.506249	up	snoU2-30	ENSG00000201882	snoRNA	RFAM:RF00493
ENSG00000201592	1.0544676E-5	1.0107833E-5	4.5551357	up	1.9935982	up	snoU2_19	ENSG00000201592	snoRNA	RFAM:RF00494
MI0000298	4.458157E-15	3.6772512E-15	3.9731145	up	-3.9604988	down	hsa-mir-221	ENSG00000207870	miRNA	miRBase:MI0000298
MI0000299	1.2052357E-13	1.0074534E-13	4.7730904	up	-2.1974247	down	hsa-mir-222	ENSG00000207725	miRNA	miRBase:MI0000299
MI0003205	5.8597214E-15	4.8362587E-15	-3.3688862	down	-7.7737722	down	hsa-mir-532		miRNA	miRBase:MI0003205
MI0003185	6.4166113E-7	6.028195E-7	-4.236554	down	-6.534712	down	hsa-mir-501		miRNA	miRBase:MI0003185
MI0016684	8.571615E-12	7.330476E-12	-4.378646	down	-0.070946455	down	hsa-mir-374c		miRNA	miRBase:MI0016684
MI0003516	1.0915271E-9	9.688195E-10	-3.972093	down	-0.101519406	down	hsa-mir-545	ENSG00000207820	miRNA	miRBase:MI0003516
MI0000760	1.8681612E-15	1.5367951E-15	3.386262	up	-2.980675	down	hsa-mir-361		miRNA	miRBase:MI0000760
ENSG00000200422	2.9272802E-5	2.8213153E-5	6.683913	up	4.506249	up	SNORD45	ENSG00000200422	snoRNA	RFAM:RF00279
ENSG00000200291	1.9940313E-5	1.9160345E-5	3.5019834	up	3.3359416	up	Y_RNA	ENSG00000200291	scRNA	RFAM:RF00019
MI0003836	6.006794E-12	5.08992E-12	7.39305	up	4.019967	up	hsa-mir-766		miRNA	miRBase:MI0003836
MI0000764	1.8373546E-15	1.5112681E-15	-4.165919	down	-9.063512	down	hsa-mir-363	ENSG00000207572	miRNA	miRBase:MI0000764
MI0000075	6.793545E-14	5.66846E-14	-4.7552667	down	-8.642686	down	hsa-mir-19b-2	ENSG00000207812	miRNA	miRBase:MI0000075
MI0001518	3.5188783E-9	3.155137E-9	-4.526464	down	-1.0393927	down	hsa-mir-18b	ENSG00000239594	miRNA	miRBase:MI0001518
ENSG00000206979	4.57641E-9	4.1102557E-9	7.2780046	up	4.5062485	up	SNORD61	ENSG00000206979	snoRNA	RFAM:RF00270
MI0003190	2.5620556E-4	2.5004838E-4	3.491026	up	1.611915	up	hsa-mir-505		miRNA	miRBase:MI0003190
MI0000301	8.5020724E-10	7.5291856E-10	7.043831	up	4.5062485	up	hsa-mir-224		miRNA	miRBase:MI0000301
ENSG00000206948	8.181164E-8	7.553489E-8	3.601276	up	3.9407928	up	SNORA36A	ENSG00000206948	snoRNA	RFAM:RF00340
MI0023561	7.058988E-9	6.371899E-9	3.5301082	up	4.5062494	up	hsa-mir-3690-2		miRNA	miRBase:MI0023561
