# Supplementary material for: HTLV-1 and HTLV-2 infections significantly alter small RNA expression in asymptomatic carriers
Source: Front Med (Lausanne). 2025 Feb 17;12:1547712. doi: 10.3389/fmed.2025.1547712 (PMC11872698; doi:10.3389/fmed.2025.1547712)
Supplement: Supplementary file 1 [file Data_Sheet_1.zip › Supplementary Material/Supplementary Tables/Table S2.xlsx]

## Sheet: Novel genes
Table S2. List of significantly expressed novel small RNAs across HTLV-1 infected, HTLV-2 infected, and healthy control groups.
Gene ID	p (Corr)	p	Log FC ([HTLV-1] vs [HC])	Regulation ([HTLV-1] vs [HC])	Log FC ([HTLV-2] vs [HC])	Regulation ([HTLV-2] vs [HC])	Gene Type
NEWGENE887	1.3308054E-4	1.02268794E-4	4.008946	up	0.46579528	up	tRNA
NEWGENE886	5.321755E-4	4.443534E-4	5.3459077	up	6.303738	up	miRNA
NEWGENE889	1.649709E-12	2.958559E-13	7.375857	up	4.13501	up	tRNA
NEWGENE888	3.0596574E-9	1.112831E-9	6.3021727	up	2.9553459	up	tRNA
NEWGENE891	2.7149496E-14	3.232083E-15	6.4538083	up	4.5062485	up	tRNA
NEWGENE892	1.3656163E-9	4.619326E-10	6.822018	up	3.3809104	up	miRNA
NEWGENE893	1.3488603E-6	7.6302524E-7	5.5323143	up	2.3150814	up	tRNA
NEWGENE895	1.4688031E-13	1.989758E-14	6.007902	up	4.506249	up	miRNA
NEWGENE894	3.119498E-9	1.1397181E-9	5.091179	up	4.0013413	up	miRNA
NEWGENE2	1.0166163E-4	7.637142E-5	3.8598454	up	3.1763682	up	Unknown
NEWGENE898	1.7064621E-6	9.821264E-7	-3.8592362	down	0.63788986	up	miRNA
NEWGENE6	1.8039703E-10	4.932037E-11	-4.4212523	down	-7.5009823	down	Unknown
NEWGENE7	5.1433624E-8	2.3267592E-8	5.6664853	up	3.3659809	up	Unknown
NEWGENE906	8.3934606E-13	1.3713454E-13	4.19182	up	4.506249	up	tRNA
NEWGENE17	4.3543443E-11	1.0152987E-11	-6.1291633	down	-2.3267193	down	Unknown
NEWGENE45	2.9897213E-18	4.4183074E-20	-7.67351	down	-3.1672614	down	Unknown
NEWGENE70	2.2097592E-15	2.1045326E-16	-5.5502973	down	-1.0440483	down	Unknown
NEWGENE74	1.5608099E-18	1.9221797E-20	-7.9699306	down	-3.463682	down	Unknown
NEWGENE209	6.4832804E-4	5.4879E-4	-4.026024	down	1.4028549	up	Unknown
NEWGENE216	1.5608099E-18	1.8051806E-20	-9.612748	down	-5.106499	down	Unknown
NEWGENE230	3.469302E-5	2.4296509E-5	4.1096997	up	3.2305844	up	Unknown
NEWGENE232	3.498935E-10	1.0210806E-10	-4.393699	down	-4.821558	down	Unknown
NEWGENE920	3.532248E-6	2.1170288E-6	6.1731772	up	-1.3841033	down	snoRNA
NEWGENE921	2.9448938E-10	8.4623385E-11	7.1901164	up	4.5062494	up	snoRNA
NEWGENE922	2.6350486E-5	1.8194383E-5	5.5169263	up	5.270331	up	snoRNA
NEWGENE924	6.3993206E-4	5.4010685E-4	5.2538886	up	5.757355	up	snoRNA
NEWGENE925	1.8603792E-5	1.2463624E-5	4.7962823	up	3.9407928	up	snoRNA
NEWGENE926	1.2946757E-4	9.938602E-5	4.1960173	up	1.9735125	up	snoRNA
NEWGENE927	4.869148E-6	2.986251E-6	6.3413997	up	0.17918468	up	snoRNA
NEWGENE327	1.6288158E-10	4.399675E-11	4.21969	up	4.5062494	up	Unknown
NEWGENE334	1.1329514E-12	1.9254592E-13	-5.96307	down	-2.4320223	down	Unknown
NEWGENE335	1.946881E-15	1.8062198E-16	-8.782855	down	-4.7657166	down	Unknown
NEWGENE928	3.9000683E-10	1.1527296E-10	-4.43851	down	-0.8019845	down	miRNA
NEWGENE489	2.0048224E-15	1.8764347E-16	-5.674928	down	-1.1875765	down	Unknown
NEWGENE500	1.3127719E-17	3.5567712E-19	-7.3547215	down	-2.8484728	down	Unknown
NEWGENE516	9.167607E-11	2.3632258E-11	-7.239233	down	9.289343	up	Unknown
NEWGENE517	1.7410244E-9	5.9749444E-10	6.7441845	up	3.435886	up	Unknown
NEWGENE518	1.027768E-15	8.100634E-17	-6.168524	down	-1.6622753	down	Unknown
NEWGENE527	1.0146834E-15	7.9141974E-17	-10.701136	down	-6.8415008	down	Unknown
NEWGENE21	8.982215E-16	6.9320865E-17	-6.4366837	down	-1.9304352	down	Unknown
NEWGENE23	1.03843166E-4	7.8180776E-5	-3.6846647	down	0.8215842	up	Unknown
NEWGENE24	3.0149412E-18	5.08083E-20	-14.500435	down	-10.602322	down	Unknown
NEWGENE25	2.849378E-14	3.4155102E-15	-6.5420127	down	-2.035764	down	Unknown
NEWGENE27	1.3930469E-10	3.705642E-11	3.8079262	up	4.5062494	up	Unknown
NEWGENE28	4.815559E-8	2.1590644E-8	3.7728555	up	4.5062494	up	Unknown
NEWGENE935	1.8628049E-13	2.599974E-14	-6.9724	down	6.434056	up	snoRNA
NEWGENE31	2.0849857E-18	2.7388974E-20	-10.801477	down	-6.43086	down	Unknown
NEWGENE32	6.9916768E-15	7.117963E-16	-6.1522655	down	-1.6460171	down	Unknown
NEWGENE33	9.2856966E-17	4.42176E-18	-5.8529825	down	-1.346734	down	Unknown
NEWGENE36	7.646067E-15	8.0352764E-16	-6.1140614	down	-1.6078129	down	Unknown
NEWGENE37	1.1183415E-4	8.48397E-5	-6.0304937	down	2.2104588	up	Unknown
NEWGENE38	1.3470319E-14	1.4930156E-15	4.681964	up	4.506249	up	Unknown
NEWGENE43	6.038487E-7	3.2522559E-7	4.574792	up	4.5062485	up	Unknown
NEWGENE47	1.42659965E-5	9.276411E-6	-7.113501	down	1.8556914	up	Unknown
NEWGENE50	7.077777E-6	4.410536E-6	-3.80085	down	-4.66434	down	Unknown
NEWGENE51	3.0149412E-18	5.445707E-20	-8.39519	down	-3.8889415	down	Unknown
NEWGENE52	9.578083E-19	5.031708E-21	-10.775301	down	-6.2690525	down	Unknown
NEWGENE53	4.5439528E-9	1.7384909E-9	-7.1544113	down	4.3116555	up	Unknown
NEWGENE55	9.542807E-10	3.1345124E-10	-6.418231	down	-1.9119818	down	Unknown
NEWGENE66	3.84922E-17	1.5801397E-18	-6.5583167	down	-2.052068	down	Unknown
NEWGENE67	5.350276E-4	4.4717413E-4	-3.5302663	down	3.7934299	up	Unknown
NEWGENE669	1.2806402E-18	9.462859E-21	-10.52784	down	-6.0215907	down	Unknown
NEWGENE938	4.4537808E-7	2.3267134E-7	6.492315	up	-3.5553613	down	miRNA
NEWGENE671	3.668759E-17	1.42904E-18	-7.0514045	down	-2.5451558	down	Unknown
NEWGENE942	2.0857755E-5	1.4128784E-5	4.3718853	up	2.9849532	up	tRNA
NEWGENE685	4.7779793E-9	1.8358739E-9	4.7618923	up	3.9407935	up	Unknown
NEWGENE949	7.632529E-14	9.775653E-15	-5.2721786	down	-0.7750532	down	miRNA
NEWGENE687	2.654093E-17	9.152045E-19	-8.462382	down	-3.9561336	down	Unknown
NEWGENE689	8.4610726E-13	1.3893387E-13	-8.10848	down	-4.2344565	down	Unknown
NEWGENE690	1.9258703E-12	3.5102067E-13	-6.8237953	down	-2.3175468	down	Unknown
NEWGENE692	1.5502918E-15	1.3491866E-16	-7.9603553	down	-3.4730036	down	Unknown
NEWGENE695	3.4025624E-7	1.7448772E-7	-6.1703253	down	-1.6640768	down	Unknown
NEWGENE698	1.7021828E-11	3.58093E-12	4.9728665	up	4.5062494	up	Unknown
NEWGENE699	1.3690417E-8	5.65376E-9	3.7272408	up	4.1350102	up	Unknown
NEWGENE704	3.0749058E-14	3.711093E-15	-9.780076	down	-6.4249816	down	Unknown
NEWGENE705	1.0953292E-5	6.9964376E-6	4.579128	up	3.9407928	up	Unknown
NEWGENE717	1.8439158E-16	9.840273E-18	-7.0493593	down	-2.5431108	down	Unknown
NEWGENE718	2.170934E-15	2.0497325E-16	-6.7363987	down	-2.2392735	down	Unknown
NEWGENE600	8.6104186E-14	1.1169508E-14	-9.667574	down	-6.009873	down	Unknown
NEWGENE703	9.531779E-11	2.472941E-11	-4.315548	down	-0.3904968	down	Unknown
NEWGENE1162	3.7516643E-11	8.562912E-12	4.903053	up	4.5062494	up	snoRNA
NEWGENE826	2.5791223E-17	8.2582735E-19	-8.164599	down	-3.6583507	down	Unknown
NEWGENE834	1.9109575E-16	1.0354942E-17	-6.1921797	down	-1.828356	down	Unknown
NEWGENE837	6.939927E-5	5.071047E-5	-6.4737825	down	0.9982672	up	Unknown
NEWGENE1164	6.227993E-12	1.2148053E-12	-5.2507386	down	-0.7444896	down	miRNA
NEWGENE842	1.7540673E-4	1.3853963E-4	-5.9377413	down	0.19174504	up	Unknown
NEWGENE844	1.2882793E-10	3.405796E-11	-3.6037483	down	0.23768598	up	Unknown
NEWGENE847	7.422182E-16	5.3015584E-17	-6.811234	down	-2.4131908	down	Unknown
NEWGENE848	1.0831412E-14	1.1649548E-15	-10.365939	down	-7.887743	down	Unknown
NEWGENE850	2.8160924E-13	4.092351E-14	-5.3624983	down	-0.9333647	down	Unknown
NEWGENE851	5.5340327E-10	1.7038278E-10	3.6700888	up	4.506249	up	Unknown
NEWGENE856	3.476288E-11	7.9058435E-12	3.7651536	up	4.506249	up	Unknown
NEWGENE859	1.9930026E-16	1.0963151E-17	-6.9099154	down	-2.4036667	down	Unknown
NEWGENE861	1.696554E-17	4.8751554E-19	-7.3538804	down	-2.8476317	down	Unknown
NEWGENE876	1.6333252E-6	9.360106E-7	3.5857272	up	4.5062494	up	Unknown
NEWGENE878	3.4928465E-16	2.1794444E-17	-6.926432	down	-2.4201834	down	Unknown
NEWGENE881	7.6849974E-13	1.2114281E-13	-5.624977	down	-1.5820651	down	Unknown
NEWGENE883	2.1079052E-12	3.8766072E-13	-5.939888	down	-4.3708034	down	Unknown
NEWGENE81	8.9539253E-7	4.925394E-7	5.163694	up	3.569554	up	Unknown
NEWGENE83	2.2604173E-10	6.254192E-11	-5.1417475	down	-4.37656	down	Unknown
NEWGENE85	3.2936647E-9	1.2195753E-9	3.359163	up	4.506249	up	Unknown
NEWGENE87	1.072621E-13	1.4266388E-14	-5.822215	down	-1.3159664	down	Unknown
NEWGENE88	1.1797068E-9	3.9420414E-10	-3.3577626	down	0.37680584	up	Unknown
NEWGENE92	6.3784127E-16	4.4512733E-17	-6.883257	down	-2.3770084	down	Unknown
NEWGENE95	2.5399958E-16	1.5014754E-17	-6.370688	down	-1.8644392	down	Unknown
NEWGENE99	6.7872043E-18	1.6717252E-19	-6.492779	down	-1.9865303	down	Unknown
NEWGENE100	9.9582955E-8	4.7256936E-8	-3.3688233	down	-2.4886441	down	Unknown
NEWGENE109	1.479313E-5	9.64744E-6	4.0267596	up	3.874401	up	Unknown
NEWGENE111	6.4378516E-13	1.0042626E-13	-5.4790974	down	-2.0602133	down	Unknown
NEWGENE116	4.5653212E-15	4.535336E-16	5.778619	up	4.5062494	up	Unknown
NEWGENE117	1.4399393E-12	2.5417648E-13	-4.5194955	down	6.624105	up	Unknown
NEWGENE124	3.0316204E-11	6.7950116E-12	7.0223613	up	4.019967	up	Unknown
NEWGENE125	2.6513532E-14	3.1346049E-15	-5.7005296	down	-1.1942806	down	Unknown
NEWGENE129	1.7703365E-14	2.0203347E-15	-5.5874796	down	-1.0812309	down	Unknown
NEWGENE131	1.7770602E-5	1.1847068E-5	3.9873176	up	2.804127	up	Unknown
NEWGENE135	1.3388989E-15	1.0882676E-16	-5.784391	down	-1.2781422	down	Unknown
NEWGENE136	8.251955E-11	2.0799262E-11	-5.740594	down	-1.2343447	down	Unknown
NEWGENE141	6.667107E-8	3.103653E-8	6.1865396	up	3.3809104	up	Unknown
NEWGENE143	6.2979123E-16	4.2916807E-17	-8.41132	down	-3.905071	down	Unknown
NEWGENE963	1.2578615E-10	3.3150534E-11	-4.909629	down	-0.40338027	down	miRNA
NEWGENE144	3.9295824E-9	1.487305E-9	-5.2517166	down	-0.7454677	down	Unknown
NEWGENE145	2.5399958E-16	1.4951132E-17	-5.5449305	down	-1.0386817	down	Unknown
NEWGENE110	7.8331894E-8	3.6786407E-8	-4.135247	down	-1.429086	down	Unknown
NEWGENE130	1.8193277E-15	1.658008E-16	-6.5979986	down	-2.0917501	down	Unknown
NEWGENE132	1.1722039E-7	5.6396672E-8	3.6716588	up	4.1350102	up	Unknown
NEWGENE133	3.9801573E-5	2.803756E-5	4.0848975	up	2.8403027	up	Unknown
NEWGENE146	4.2786853E-15	4.2154535E-16	-9.220669	down	-4.7144203	down	Unknown
NEWGENE148	3.6289074E-4	2.982378E-4	4.7690096	up	2.6405191	up	Unknown
NEWGENE150	1.5788054E-8	6.584837E-9	7.894973	up	2.1707103	up	Unknown
NEWGENE971	8.2023017E-13	1.3266448E-13	5.38339	up	4.506249	up	snoRNA
NEWGENE151	1.9586797E-13	2.7659515E-14	-6.098635	down	-4.2162595	down	Unknown
NEWGENE152	4.2712983E-7	2.2198127E-7	3.456437	up	3.9407933	up	Unknown
NEWGENE153	6.431291E-11	1.562941E-11	-6.2007484	down	-3.0859666	down	Unknown
NEWGENE162	7.622751E-16	5.695159E-17	-6.2254276	down	-1.740706	down	Unknown
NEWGENE165	1.07904354E-13	1.4440402E-14	-6.243183	down	-1.7369347	down	Unknown
NEWGENE166	6.6700413E-12	1.3142938E-12	-4.5228014	down	-0.38857085	down	Unknown
NEWGENE169	1.10974994E-16	5.375636E-18	-6.763338	down	-2.2570891	down	Unknown
NEWGENE171	9.6536695E-8	4.573208E-8	4.468946	up	4.5062494	up	Unknown
NEWGENE176	2.3947998E-4	1.9268504E-4	-7.038672	down	-1.4627749	down	Unknown
NEWGENE178	5.622575E-18	1.292546E-19	-8.623941	down	-4.1807365	down	Unknown
NEWGENE188	9.4076357E-4	8.04824E-4	3.617412	up	5.2215443	up	Unknown
NEWGENE189	1.0874939E-5	6.937461E-6	7.182159	up	6.8908653	up	Unknown
NEWGENE981	5.8974692E-8	2.6921123E-8	7.4089775	up	1.0813217	up	miRNA
NEWGENE190	1.5602212E-18	1.4090668E-20	-9.81775	down	-5.3415565	down	Unknown
NEWGENE192	1.2216014E-14	1.3339326E-15	-5.544132	down	-1.0378835	down	Unknown
NEWGENE193	1.5030356E-15	1.2833801E-16	-7.527999	down	-5.2002068	down	Unknown
NEWGENE194	2.6945527E-11	5.9731465E-12	-6.599692	down	-2.0934432	down	Unknown
NEWGENE196	2.630315E-4	2.1228242E-4	-5.652049	down	3.4262507	up	Unknown
NEWGENE198	6.068106E-10	1.8832053E-10	-5.990637	down	-1.4843881	down	Unknown
NEWGENE986	1.649709E-12	2.9662256E-13	3.977673	up	4.506249	up	tRNA
NEWGENE990	3.4592123E-4	2.8343956E-4	5.454082	up	6.309436	up	tRNA
NEWGENE993	6.227993E-12	1.2169641E-12	3.5453568	up	4.506249	up	tRNA
NEWGENE995	2.3571044E-8	1.01599325E-8	3.9279742	up	4.0199666	up	tRNA
NEWGENE202	1.5921819E-16	8.201385E-18	-6.3702917	down	-1.8640432	down	Unknown
NEWGENE259	5.5932344E-18	1.193958E-19	-10.529394	down	-6.1459517	down	Unknown
NEWGENE295	6.5448676E-4	5.545405E-4	3.331907	up	4.5062494	up	Unknown
NEWGENE299	5.888417E-9	2.3205584E-9	3.5642495	up	4.506249	up	Unknown
NEWGENE157	6.614288E-11	1.6128437E-11	-8.972345	down	-4.4660964	down	Unknown
NEWGENE161	1.5030356E-15	1.2682092E-16	-8.941919	down	-7.4077234	down	Unknown
NEWGENE168	2.4239657E-13	3.442907E-14	-7.892291	down	-6.0280433	down	Unknown
NEWGENE1013	2.9918155E-7	1.5229274E-7	6.9631596	up	-3.6006963	down	miRNA
NEWGENE1014	6.8943073E-10	2.1679145E-10	-4.4622855	down	-0.58125	down	miRNA
NEWGENE752	1.7425645E-14	1.974334E-15	-5.5780487	down	-1.0717998	down	Unknown
NEWGENE753	5.7855554E-10	1.7907671E-10	-4.420461	down	-7.1673546	down	Unknown
NEWGENE785	7.708587E-16	5.822578E-17	-6.6975822	down	-2.1913333	down	Unknown
NEWGENE786	3.7836125E-9	1.4289506E-9	-5.342839	down	-2.98726	down	Unknown
NEWGENE1017	4.361138E-11	1.0239254E-11	5.500663	up	0.83910006	up	snoRNA
NEWGENE1018	5.990514E-4	5.0314417E-4	5.562319	up	6.1858444	up	snoRNA
NEWGENE789	4.3902507E-8	1.9608345E-8	-3.478517	down	-2.6546462	down	Unknown
NEWGENE791	6.674802E-14	8.439404E-15	-5.7848425	down	-1.2785935	down	Unknown
NEWGENE797	1.1813891E-11	2.415155E-12	5.0042953	up	4.5062494	up	Unknown
NEWGENE805	5.4703073E-9	2.1378213E-9	3.3443232	up	4.506249	up	Unknown
NEWGENE1021	4.3557282E-4	3.6011645E-4	4.3106375	up	0.5620551	up	miRNA
NEWGENE815	4.4537808E-7	2.3292762E-7	5.355341	up	3.1871848	up	Unknown
NEWGENE816	1.6188969E-6	9.2375484E-7	-3.3706284	down	0.7859945	up	Unknown
NEWGENE207	1.5615705E-10	4.2052143E-11	-3.9326715	down	-0.8559337	down	Unknown
NEWGENE208	3.4614817E-16	2.1314542E-17	-6.2161694	down	-1.7099209	down	Unknown
NEWGENE237	5.530886E-10	1.698318E-10	-5.846229	down	-3.769055	down	Unknown
NEWGENE238	3.0149412E-18	5.3746816E-20	-8.57243	down	-4.06618	down	Unknown
NEWGENE241	1.534787E-13	2.1043466E-14	-6.590135	down	-2.0838864	down	Unknown
NEWGENE242	7.622751E-16	5.6412454E-17	-5.7464633	down	-1.2402146	down	Unknown
NEWGENE244	2.077877E-8	8.905188E-9	-5.057755	down	-3.2509954	down	Unknown
NEWGENE1026	2.0541202E-9	7.25182E-10	3.4310663	up	4.506249	up	snoRNA
NEWGENE247	1.5234056E-15	1.3132806E-16	-5.8428764	down	-1.3366275	down	Unknown
NEWGENE248	1.5608099E-18	1.6746803E-20	-8.283623	down	-3.777374	down	Unknown
NEWGENE249	2.3125336E-16	1.3150818E-17	-6.5669756	down	-2.0607266	down	Unknown
NEWGENE252	2.2945434E-10	6.3674524E-11	5.7811923	up	4.13501	up	Unknown
NEWGENE1027	1.5871445E-5	1.0476718E-5	4.0936384	up	2.6781948	up	snoRNA
NEWGENE261	9.743905E-10	3.2239686E-10	-4.9443626	down	4.809148	up	Unknown
NEWGENE262	1.4117926E-14	1.5763858E-15	-5.7325697	down	-1.2263207	down	Unknown
NEWGENE1028	9.0693626E-5	6.73873E-5	3.6726513	up	3.445154	up	miRNA
NEWGENE308	2.526892E-11	5.539246E-12	-4.6410093	down	-1.1470921	down	Unknown
NEWGENE309	5.099989E-5	3.655411E-5	-6.8524384	down	-0.6692014	down	Unknown
NEWGENE315	5.622575E-18	1.248845E-19	-9.908026	down	-5.420674	down	Unknown
NEWGENE317	5.972182E-17	2.5496999E-18	-13.435875	down	-9.781255	down	Unknown
NEWGENE346	1.9169011E-14	2.2033347E-15	-11.137018	down	-8.1268	down	Unknown
NEWGENE354	1.5487926E-10	4.1580885E-11	-8.435543	down	-3.9292943	down	Unknown
NEWGENE371	4.982881E-12	9.654843E-13	4.5792575	up	4.5062485	up	Unknown
NEWGENE374	2.2191715E-9	7.889173E-10	4.940855	up	4.5062494	up	Unknown
NEWGENE384	2.4119234E-11	5.267419E-12	4.2232203	up	4.506249	up	Unknown
NEWGENE213	7.543634E-5	5.53076E-5	4.42669	up	3.6301024	up	Unknown
NEWGENE218	1.1711713E-9	3.9039041E-10	-6.3119564	down	-1.8057075	down	Unknown
NEWGENE226	2.3826578E-9	8.5094926E-10	-7.8811674	down	-3.3749187	down	Unknown
NEWGENE755	1.2727128E-7	6.1859275E-8	4.1841416	up	4.1350102	up	Unknown
NEWGENE759	3.4025624E-7	1.7459782E-7	3.4130979	up	4.506249	up	Unknown
NEWGENE1038	7.488208E-9	2.9817577E-9	5.2390995	up	4.13501	up	snoRNA
NEWGENE766	1.3972454E-15	1.1471637E-16	-5.6001477	down	-1.093899	down	Unknown
NEWGENE767	7.920063E-5	5.832756E-5	-4.8661084	down	-0.3598597	down	Unknown
NEWGENE768	1.5505837E-13	2.138736E-14	-5.96763	down	-1.4613812	down	Unknown
NEWGENE772	1.5921819E-16	8.221548E-18	-5.7267795	down	-1.2205307	down	Unknown
NEWGENE775	2.9175656E-10	8.335902E-11	-6.357712	down	-6.025625	down	Unknown
NEWGENE776	1.4051662E-15	1.1652035E-16	-7.689679	down	-3.3352735	down	Unknown
NEWGENE777	3.078405E-13	4.549367E-14	-6.122317	down	-2.1905491	down	Unknown
NEWGENE778	1.0974812E-11	2.2346088E-12	6.384328	up	4.13501	up	Unknown
NEWGENE780	3.5386446E-17	1.3364339E-18	-8.811798	down	-4.3055496	down	Unknown
NEWGENE781	1.1790945E-4	8.9932575E-5	-6.977751	down	2.5623915	up	Unknown
NEWGENE1044	1.2807618E-4	9.8107615E-5	5.7335463	up	8.18366	up	miRNA
NEWGENE828	2.5752677E-13	3.6789538E-14	-5.554117	down	-1.0478685	down	Unknown
NEWGENE1045	1.6504112E-11	3.4281941E-12	-8.60646	down	7.0083494	up	miRNA
NEWGENE255	3.5386446E-17	1.3177639E-18	-8.206439	down	-3.7001903	down	Unknown
NEWGENE263	2.2121335E-19	9.081008E-22	-11.082964	down	-6.5767155	down	Unknown
NEWGENE266	1.9838997E-17	5.8637433E-19	-10.660863	down	-6.566625	down	Unknown
NEWGENE268	5.529867E-15	5.5843485E-16	-6.6905184	down	-2.18427	down	Unknown
NEWGENE272	1.1722039E-7	5.635505E-8	3.9074185	up	4.001342	up	Unknown
NEWGENE283	1.9409037E-14	2.2468589E-15	-6.796148	down	-2.289899	down	Unknown
NEWGENE301	1.0179662E-18	6.6861494E-21	-9.871225	down	-5.3740993	down	Unknown
NEWGENE1060	1.0666897E-4	8.074613E-5	-4.427383	down	2.6866817	up	miRNA
NEWGENE1061	8.297905E-9	3.3246121E-9	5.919441	up	4.5062485	up	miRNA
NEWGENE304	6.133693E-6	3.7970483E-6	3.7865217	up	3.8744009	up	Unknown
NEWGENE305	1.3124125E-15	1.0559641E-16	-6.9225674	down	-2.4163184	down	Unknown
NEWGENE469	2.0955706E-7	1.0460648E-7	4.140039	up	4.506249	up	Unknown
NEWGENE1064	2.832063E-15	2.7588797E-16	-9.618876	down	-5.1126275	down	miRNA
NEWGENE653	1.4986899E-5	9.831308E-6	-4.174145	down	0.33210373	up	Unknown
NEWGENE673	3.2691182E-14	3.999168E-15	-6.6130314	down	-2.304389	down	Unknown
NEWGENE275	1.5608099E-18	1.7373082E-20	-9.9536915	down	-5.4474425	down	Unknown
NEWGENE277	8.86656E-13	1.4850396E-13	-5.398333	down	-1.0467637	down	Unknown
NEWGENE279	1.5673995E-19	5.147453E-22	-10.693392	down	-6.187143	down	Unknown
NEWGENE1049	1.072621E-13	1.4232639E-14	-5.0038104	down	-0.4975615	down	tRNA
NEWGENE280	4.303828E-16	2.791481E-17	-8.797837	down	-4.313115	down	Unknown
NEWGENE281	4.2500674E-14	5.2340732E-15	-5.017282	down	-0.51103336	down	Unknown
NEWGENE284	5.2053656E-15	5.213913E-16	-6.958709	down	-2.4524598	down	Unknown
NEWGENE287	8.680332E-13	1.4409693E-13	6.83374	up	4.5062494	up	Unknown
NEWGENE290	2.832063E-15	2.766958E-16	-5.8641977	down	-1.3579493	down	Unknown
NEWGENE293	8.038859E-11	2.0073866E-11	-6.188897	down	-2.7610362	down	Unknown
NEWGENE297	3.9769826E-11	9.142489E-12	-4.2368927	down	-1.54146	down	Unknown
NEWGENE1067	4.5928175E-7	2.432157E-7	5.678767	up	2.4163632	up	miRNA
NEWGENE322	4.619975E-13	6.979273E-14	4.8017244	up	4.5062485	up	Unknown
NEWGENE323	4.8321133E-16	3.1738017E-17	-6.2998266	down	-1.7935781	down	Unknown
NEWGENE332	2.3125336E-16	1.32904226E-17	-5.8941956	down	-1.3879468	down	Unknown
NEWGENE333	1.2283049E-17	3.2270735E-19	-8.605802	down	-4.0995526	down	Unknown
NEWGENE336	6.742146E-7	3.6478443E-7	-6.2264643	down	-1.7417421	down	Unknown
NEWGENE337	1.5921819E-16	8.235423E-18	-7.190735	down	-2.684486	down	Unknown
NEWGENE339	1.5428454E-17	4.3067931E-19	-7.482396	down	-2.9761472	down	Unknown
NEWGENE1071	5.0429563E-9	1.9583895E-9	6.020706	up	4.019966	up	snoRNA
NEWGENE1072	3.3635025E-11	7.62173E-12	7.1235723	up	-0.377648	down	snoRNA
NEWGENE1073	1.7021828E-11	3.5916337E-12	4.913408	up	-1.2992116	down	snoRNA
NEWGENE1074	2.1467517E-11	4.653058E-12	5.1497717	up	10.340641	up	snoRNA
NEWGENE1075	9.2181623E-10	3.0046063E-10	5.750361	up	4.5062485	up	snoRNA
NEWGENE1076	3.936034E-11	9.016039E-12	8.591316	up	3.2953556	up	snoRNA
NEWGENE1077	3.5826702E-4	2.9414368E-4	5.6521797	up	5.14255	up	snoRNA
NEWGENE1078	2.741721E-10	7.765959E-11	5.388124	up	-0.051362872	down	snoRNA
NEWGENE1079	2.7772967E-10	7.889529E-11	-7.3018837	down	-3.5381615	down	miRNA
NEWGENE404	9.642531E-11	2.5095915E-11	-6.061027	down	-3.8040762	down	Unknown
NEWGENE407	1.919442E-4	1.5207402E-4	-6.2085724	down	0.038417578	up	Unknown
NEWGENE1084	1.5497078E-5	1.0191428E-5	7.2064047	up	5.482279	up	snoRNA
NEWGENE432	1.00016485E-4	7.5053424E-5	-6.7597218	down	-0.6299546	down	Unknown
NEWGENE438	1.3888001E-12	2.440092E-13	5.4134135	up	4.506249	up	Unknown
NEWGENE440	2.9587188E-12	5.56278E-13	-6.6697636	down	-6.017759	down	Unknown
NEWGENE1085	1.2285211E-4	9.390421E-5	4.172157	up	2.0935638	up	snoRNA
NEWGENE463	2.5620662E-17	7.99331E-19	-8.844165	down	-4.337916	down	Unknown
NEWGENE474	4.097965E-9	1.5611296E-9	-4.3545165	down	-4.003961	down	Unknown
NEWGENE475	2.717533E-10	7.652823E-11	3.9572594	up	4.506249	up	Unknown
NEWGENE477	4.5890227E-18	9.042409E-20	-8.334325	down	-3.8280761	down	Unknown
NEWGENE342	8.953784E-17	4.1562178E-18	-6.7329717	down	-2.24562	down	Unknown
NEWGENE343	2.718083E-16	1.6513804E-17	-6.3640246	down	-1.8577759	down	Unknown
NEWGENE1087	2.1507646E-16	1.2007553E-17	-5.077765	down	-0.5715161	down	miRNA
NEWGENE344	7.131671E-7	3.8761627E-7	3.5898952	up	4.506249	up	Unknown
NEWGENE345	8.011842E-10	2.55879E-10	-5.1804066	down	-2.6792626	down	Unknown
NEWGENE1089	1.7628926E-12	3.1842066E-13	4.735281	up	4.506249	up	tRNA
NEWGENE350	7.379271E-12	1.460102E-12	3.3579633	up	4.506249	up	Unknown
NEWGENE358	9.017231E-6	5.700548E-6	-5.359315	down	-0.8530662	down	Unknown
NEWGENE365	1.2400399E-7	5.986399E-8	-4.153582	down	-2.4177575	down	Unknown
NEWGENE367	1.2272056E-13	1.6523951E-14	-6.3993726	down	-4.3042655	down	Unknown
NEWGENE368	1.7386423E-15	1.5702024E-16	-5.6587625	down	-1.1831639	down	Unknown
NEWGENE376	8.038859E-11	2.0176737E-11	5.5256686	up	0.5180463	up	Unknown
NEWGENE377	3.1634772E-5	2.2024866E-5	-3.3747625	down	0.28040826	up	Unknown
NEWGENE383	1.6968737E-15	1.4906855E-16	-5.514039	down	-1.0077903	down	Unknown
NEWGENE1094	2.5748855E-5	1.7736691E-5	4.0075917	up	3.335941	up	snoRNA
NEWGENE765	6.1971874E-20	1.5264008E-22	-11.1225395	down	-6.616291	down	Unknown
NEWGENE794	1.043251E-14	1.1134863E-15	-6.6227016	down	-2.1164527	down	Unknown
NEWGENE799	7.894874E-8	3.7140907E-8	-8.095842	down	-3.064989	down	Unknown
NEWGENE800	3.0149412E-18	5.444731E-20	-7.8598027	down	-3.353554	down	Unknown
NEWGENE1099	1.2359473E-6	6.961082E-7	5.019924	up	1.8954692	up	tRNA
NEWGENE1101	4.9727156E-9	1.918864E-9	-5.4136705	down	6.222455	up	miRNA
NEWGENE1104	8.911951E-10	2.8974817E-10	-5.4555693	down	-0.99083763	down	snoRNA
NEWGENE804	9.893585E-5	7.399882E-5	-4.125184	down	1.738615	up	Unknown
NEWGENE355	2.0449786E-5	1.3834667E-5	-6.71818	down	-0.74961877	down	Unknown
NEWGENE356	1.1902346E-16	5.863224E-18	-6.654684	down	-2.148435	down	Unknown
NEWGENE359	5.4157057E-10	1.6585043E-10	-6.6803126	down	-4.848262	down	Unknown
NEWGENE360	3.2434986E-17	1.1717072E-18	-7.992942	down	-3.4866931	down	Unknown
NEWGENE362	3.982728E-16	2.5505155E-17	-10.464561	down	-5.9583125	down	Unknown
NEWGENE363	2.718083E-16	1.6395037E-17	-5.822341	down	-1.316092	down	Unknown
NEWGENE364	6.15363E-8	2.8444118E-8	-5.14922	down	-2.5136747	down	Unknown
NEWGENE492	1.5890555E-4	1.239411E-4	-4.8989887	down	3.0925736	up	Unknown
NEWGENE499	1.5030356E-15	1.2824706E-16	-5.7714434	down	-1.2651947	down	Unknown
NEWGENE501	3.7372881E-6	2.2552601E-6	-6.0336957	down	-0.19790912	down	Unknown
NEWGENE1108	1.7976454E-5	1.1999062E-5	-3.4279106	down	1.0783384	up	miRNA
NEWGENE506	1.1851675E-14	1.284418E-15	-5.891017	down	-1.384768	down	Unknown
NEWGENE508	1.1314629E-15	9.010829E-17	-6.1195774	down	-1.6133289	down	Unknown
NEWGENE511	1.718788E-4	1.3532986E-4	-4.2312403	down	1.912143	up	Unknown
NEWGENE512	5.637705E-18	1.3423107E-19	-9.392792	down	-4.8865433	down	Unknown
NEWGENE1111	1.4928282E-4	1.16068004E-4	-5.0447984	down	5.2784457	up	miRNA
NEWGENE1112	1.4642777E-4	1.13607755E-4	-3.9043157	down	3.6822264	up	miRNA
NEWGENE640	3.668759E-17	1.4458164E-18	-9.565354	down	-5.0591054	down	Unknown
NEWGENE641	1.7481581E-16	9.185724E-18	-5.737451	down	-1.2312024	down	Unknown
NEWGENE1113	2.2034186E-7	1.1071364E-7	3.7761672	up	4.001342	up	miRNA
NEWGENE642	2.654093E-17	9.116337E-19	-7.333192	down	-2.8269434	down	Unknown
NEWGENE643	4.908788E-10	1.4831149E-10	-6.491946	down	-7.0114355	down	Unknown
NEWGENE1115	3.4958326E-8	1.5297855E-8	4.0893874	up	4.0199666	up	snoRNA
NEWGENE385	4.815559E-8	2.1666063E-8	-4.2142367	down	-4.7538104	down	Unknown
NEWGENE388	1.0790239E-20	8.858981E-24	-11.975763	down	-7.469514	down	Unknown
NEWGENE392	6.2093947E-16	4.1386215E-17	-7.4695425	down	-3.040409	down	Unknown
NEWGENE395	1.072524E-5	6.8155464E-6	-3.585245	down	-6.0798035	down	Unknown
NEWGENE397	1.7221033E-15	1.541127E-16	-5.8896313	down	-1.3833823	down	Unknown
NEWGENE1119	1.9240416E-9	6.6978134E-10	4.225217	up	0.64384204	up	miRNA
NEWGENE406	3.2194364E-14	3.911959E-15	-5.79597	down	-1.2897215	down	Unknown
NEWGENE410	2.6607017E-20	4.3689682E-23	-11.426408	down	-6.920159	down	Unknown
NEWGENE415	7.3020415E-15	7.6137875E-16	-6.4987154	down	-1.9924664	down	Unknown
NEWGENE416	1.9608252E-14	2.2860195E-15	-6.328616	down	-1.8223672	down	Unknown
NEWGENE426	4.8232626E-11	1.1523558E-11	-5.2892656	down	-1.5742898	down	Unknown
NEWGENE420	8.98375E-11	2.301256E-11	-5.9736204	down	-2.725234	down	Unknown
NEWGENE1124	2.6453155E-9	9.556148E-10	5.568276	up	3.940793	up	miRNA
NEWGENE1125	5.5695113E-13	8.642345E-14	-6.3235083	down	-1.8172593	down	miRNA
NEWGENE449	7.622751E-16	5.575785E-17	-5.770296	down	-1.2640474	down	Unknown
NEWGENE450	1.01929835E-7	4.8454332E-8	3.5010371	up	4.1350102	up	Unknown
NEWGENE451	1.3400584E-14	1.4742842E-15	-6.688655	down	-2.182406	down	Unknown
NEWGENE1127	2.6431515E-13	3.7976316E-14	-7.270368	down	6.4514346	up	miRNA
NEWGENE452	3.19679E-9	1.1742567E-9	-5.2605634	down	-4.7920604	down	Unknown
NEWGENE453	1.5211168E-13	2.0731148E-14	-7.229735	down	-2.7234862	down	Unknown
NEWGENE455	4.938726E-18	1.0136958E-19	-8.364826	down	-3.8585775	down	Unknown
NEWGENE1129	1.4652581E-5	9.539816E-6	-4.330893	down	5.0332856	up	miRNA
NEWGENE466	3.2434986E-17	1.1526604E-18	-7.5146837	down	-3.0084352	down	Unknown
NEWGENE471	4.2034606E-17	1.7600697E-18	-8.191782	down	-3.6855333	down	Unknown
NEWGENE473	5.82849E-11	1.4068768E-11	-6.440357	down	-2.0445142	down	Unknown
NEWGENE1132	7.476378E-7	4.0757922E-7	4.5178337	up	1.0652249	up	tRNA
NEWGENE1133	6.2093947E-16	4.1803806E-17	4.657132	up	-1.6699	down	snoRNA
NEWGENE480	5.020891E-6	3.0834372E-6	-4.079028	down	-3.077947	down	Unknown
NEWGENE481	2.8360406E-11	6.3333583E-12	-4.9267354	down	-0.9300695	down	Unknown
NEWGENE484	5.4747665E-7	2.939653E-7	-6.12658	down	7.8941765	up	Unknown
NEWGENE520	5.2428007E-4	4.3733048E-4	-5.65325	down	2.3667011	up	Unknown
NEWGENE521	1.7844796E-9	6.138727E-10	4.048331	up	4.506249	up	Unknown
NEWGENE525	3.8131322E-17	1.5340186E-18	-7.2831583	down	-2.7769098	down	Unknown
NEWGENE1173	2.6879544E-4	2.1742082E-4	4.1547055	up	3.2213314	up	snoRNA
NEWGENE1174	7.8281955E-6	4.9038695E-6	3.8312345	up	1.2499434	up	snoRNA
NEWGENE599	1.7216666E-15	1.5266009E-16	6.0709457	up	4.5062494	up	Unknown
NEWGENE602	3.8418864E-12	7.380964E-13	4.8741045	up	4.506249	up	Unknown
NEWGENE610	4.396224E-13	6.605164E-14	-6.1790395	down	-2.1395323	down	Unknown
NEWGENE1178	1.2590727E-11	2.5843036E-12	-6.4320426	down	-1.9257939	down	miRNA
NEWGENE647	3.967234E-8	1.755615E-8	3.7447796	up	4.001342	up	Unknown
NEWGENE1181	2.3590317E-14	2.769635E-15	5.1546426	up	4.5062494	up	snoRNA
NEWGENE707	1.8549109E-8	7.8734725E-9	-5.616846	down	-1.1321235	down	Unknown
NEWGENE722	1.6372133E-10	4.4357996E-11	-7.0469093	down	-4.3009095	down	Unknown
NEWGENE1185	8.0688856E-10	2.590258E-10	4.106941	up	4.506249	up	miRNA
NEWGENE1187	1.1005561E-7	5.258815E-8	-3.7321074	down	0.77414143	up	miRNA
NEWGENE1188	1.6935758E-8	7.1469457E-9	-5.099201	down	-0.59295166	down	miRNA
NEWGENE864	1.6033572E-7	7.8719836E-8	-5.780485	down	-4.023861	down	Unknown
NEWGENE867	1.7672488E-11	3.7434335E-12	-6.0126486	down	-1.5063994	down	Unknown
NEWGENE871	5.8921884E-8	2.6848642E-8	3.944972	up	4.0199666	up	Unknown
NEWGENE1191	2.4066782E-9	8.615038E-10	6.0940313	up	3.4265292	up	snoRNA
NEWGENE872	1.8521212E-5	1.2393094E-5	3.5130389	up	4.506249	up	Unknown
NEWGENE875	6.615919E-7	3.5741172E-7	-7.626858	down	-1.692205	down	Unknown
NEWGENE493	1.7612447E-5	1.1727171E-5	3.813373	up	1.8059826	up	Unknown
NEWGENE494	9.036701E-9	3.6354544E-9	-4.029043	down	-1.3261003	down	Unknown
NEWGENE504	1.3864885E-12	2.4150877E-13	-7.866102	down	-4.3405585	down	Unknown
NEWGENE509	1.8001165E-12	3.266221E-13	-5.26866	down	-0.76241106	down	Unknown
NEWGENE510	8.84137E-11	2.2575256E-11	-5.9459143	down	-2.9327974	down	Unknown
NEWGENE513	7.441633E-17	3.299246E-18	-7.166671	down	-2.6604218	down	Unknown
NEWGENE515	1.2711171E-9	4.2788015E-10	-5.263687	down	-3.3226326	down	Unknown
NEWGENE523	4.5062518E-7	2.3752165E-7	4.1854763	up	4.506249	up	Unknown
NEWGENE533	9.578083E-19	5.504645E-21	-10.237917	down	-5.731668	down	Unknown
NEWGENE534	1.022709E-8	4.13114E-9	3.7808948	up	4.1350102	up	Unknown
NEWGENE536	4.361138E-11	1.0240439E-11	-5.3184624	down	-0.8122135	down	Unknown
NEWGENE538	6.7170646E-17	2.9228605E-18	-6.991725	down	-2.4854765	down	Unknown
NEWGENE540	1.549079E-14	1.7423959E-15	-5.637741	down	-1.1314924	down	Unknown
NEWGENE541	5.4579967E-14	6.766482E-15	-5.6725087	down	-1.16626	down	Unknown
NEWGENE542	7.051498E-13	1.1057768E-13	-7.9677587	down	-5.583912	down	Unknown
NEWGENE1140	8.280847E-13	1.3461476E-13	-4.114854	down	0.3613404	up	snoRNA
NEWGENE551	1.5421705E-4	1.2015762E-4	-3.37745	down	1.128799	up	Unknown
NEWGENE1144	4.9012353E-5	3.4968583E-5	4.7528005	up	8.955467	up	snoRNA
NEWGENE574	1.8275275E-11	3.886122E-12	-6.5653796	down	-2.059131	down	Unknown
NEWGENE580	1.993859E-9	7.0063355E-10	-4.601659	down	-0.29375196	down	Unknown
NEWGENE581	6.611586E-8	3.072379E-8	-7.9664965	down	2.1031773	up	Unknown
NEWGENE583	3.216503E-7	1.642582E-7	-4.7614303	down	-0.25518107	down	Unknown
NEWGENE585	4.622606E-4	3.8331954E-4	3.7676857	up	3.0191584	up	Unknown
NEWGENE587	7.949918E-7	4.3404725E-7	5.11957	up	3.9294658	up	Unknown
NEWGENE632	4.765512E-5	3.396112E-5	-5.975857	down	-0.030297518	down	Unknown
NEWGENE633	7.1526605E-15	7.399304E-16	-6.031771	down	-1.5255225	down	Unknown
NEWGENE648	1.5181594E-9	5.1727106E-10	6.0123353	up	3.9013972	up	Unknown
NEWGENE1156	2.4111806E-18	3.3653588E-20	-8.340962	down	8.761235	up	miRNA
NEWGENE712	1.0587785E-13	1.3908421E-14	-6.3310337	down	-1.8247848	down	Unknown
NEWGENE550	1.6663346E-8	7.0046253E-9	3.8999856	up	4.506249	up	Unknown
NEWGENE586	1.3274397E-18	1.089852E-20	-7.8375587	down	-3.33131	down	Unknown
NEWGENE592	1.4034772E-4	1.08544795E-4	-6.0754523	down	-5.64466	down	Unknown
NEWGENE609	4.593095E-10	1.3801911E-10	4.012006	up	4.506249	up	Unknown
NEWGENE1197	1.2179278E-10	3.1998106E-11	3.371494	up	4.506249	up	miRNA
NEWGENE611	2.6238895E-17	8.617043E-19	-6.7518063	down	-2.2455573	down	Unknown
NEWGENE616	1.1722039E-7	5.6218905E-8	-4.0628552	down	-2.3150508	down	Unknown
NEWGENE622	7.422182E-16	5.2757748E-17	-5.671332	down	-1.1650829	down	Unknown
NEWGENE1200	1.4176365E-4	1.09756256E-4	-5.9228544	down	1.3113692	up	miRNA
NEWGENE629	9.864744E-5	7.370211E-5	-4.0449862	down	-0.5779906	down	Unknown
NEWGENE630	7.8098137E-16	5.963158E-17	-9.666295	down	-9.2232485	down	Unknown
NEWGENE556	3.4522214E-9	1.2867886E-9	-4.0239763	down	-1.1782153	down	Unknown
NEWGENE558	2.1296602E-11	4.5985273E-12	4.756283	up	0.5015699	up	Unknown
NEWGENE1159	3.2948217E-5	2.3013454E-5	-5.047743	down	3.4782429	up	miRNA
NEWGENE559	5.8535647E-9	2.3020177E-9	-3.4227395	down	-0.9646855	down	Unknown
NEWGENE561	6.3784127E-16	4.4286628E-17	-5.8219433	down	-1.3156943	down	Unknown
NEWGENE564	4.17221E-18	7.8785574E-20	-8.522081	down	-4.015833	down	Unknown
NEWGENE565	1.695538E-5	1.1275745E-5	7.4970517	up	3.9314365	up	Unknown
NEWGENE1160	3.613128E-16	2.2841615E-17	-7.948027	down	-3.5202372	down	miRNA
NEWGENE569	7.91867E-13	1.2547647E-13	-7.6236925	down	-4.5872035	down	Unknown
NEWGENE571	8.038859E-11	2.010996E-11	-4.923028	down	-0.9402483	down	Unknown
NEWGENE635	8.953784E-17	4.068582E-18	-8.35014	down	-3.8438914	down	Unknown
NEWGENE1203	1.17319566E-7	5.654071E-8	-4.6523848	down	-0.14613557	down	miRNA
NEWGENE658	1.8645423E-15	1.7145216E-16	-7.02925	down	-2.5230012	down	Unknown
NEWGENE659	3.567137E-12	6.76526E-13	-5.6979303	down	-1.1916811	down	Unknown
NEWGENE662	8.911951E-10	2.8952865E-10	-5.9300513	down	-2.31339	down	Unknown
NEWGENE668	3.0031163E-6	1.7801724E-6	4.2775908	up	2.9382756	up	Unknown
NEWGENE678	7.4504947E-10	2.3550414E-10	-5.1609826	down	-4.607595	down	Unknown
NEWGENE709	1.7650656E-10	4.7966887E-11	-5.688471	down	-3.9172812	down	Unknown
NEWGENE725	5.1834677E-6	3.1875347E-6	-4.487189	down	0.019060135	up	Unknown
NEWGENE727	6.891778E-8	3.214485E-8	-5.079268	down	-0.5730189	down	Unknown
NEWGENE735	1.7246359E-13	2.3929677E-14	-8.232199	down	-5.7453327	down	Unknown
NEWGENE737	6.055238E-11	1.4665807E-11	-5.5742917	down	-1.068043	down	Unknown
NEWGENE1212	1.1249813E-4	8.552813E-5	3.9034178	up	2.3666415	up	miRNA
NEWGENE738	6.400032E-5	4.645015E-5	-3.9672508	down	-3.4618661	down	Unknown
NEWGENE741	3.9998457E-10	1.1855043E-10	-3.7153218	down	-1.5602345	down	Unknown
NEWGENE1215	8.680332E-13	1.444237E-13	-7.4030356	down	-3.0538187	down	miRNA
NEWGENE787	1.3864885E-12	2.4246474E-13	-8.016333	down	-6.5004234	down	Unknown
NEWGENE821	2.5454346E-17	7.732437E-19	-8.420959	down	-3.9147112	down	Unknown
NEWGENE823	1.6092808E-5	1.0649264E-5	3.5551608	up	3.9013972	up	Unknown
NEWGENE824	1.2283049E-17	3.2025918E-19	-8.138148	down	-3.6318996	down	Unknown
