# Supplementary material for: HTLV-1 and HTLV-2 infections significantly alter small RNA expression in asymptomatic carriers
Source: Front Med (Lausanne). 2025 Feb 17;12:1547712. doi: 10.3389/fmed.2025.1547712 (PMC11872698; doi:10.3389/fmed.2025.1547712)
Supplement: Supplementary file 1 [file Data_Sheet_1.zip › Supplementary Material/Supplementary Tables/Table S3.xlsx]

## Sheet: Mature miRNA
Table S3. List of significantly expressed mature miRNAs across HTLV-1 infected, HTLV-2 infected, and healthy control groups.
Gene ID	p (Corr)	p	Log FC ([HTLV-1] vs [HC])	Regulation ([HTLV-1] vs [HC])	Log FC ([HTLV-2] vs [HC])	Regulation ([HTLV-2] vs [HC])	Accession	Entrez ID	Ensembl ID	Gene Type	DB Refs
MI0000749_1	1.492092E-7	1.4464523E-7	-3.4584112	down	-3.1826487	down	hsa-miR-30e-5p	407034		miRNA	miRBase:MI0000749
MI0000736_2	1.6007764E-8	1.536451E-8	3.9092088	up	6.476947	up	hsa-miR-30c-1-3p	407031		miRNA	miRBase:MI0000736
MI0005767_1	7.581627E-8	7.340628E-8	-3.4047756	down	3.1129785	up	hsa-miR-942-5p	100126331		miRNA	miRBase:MI0005767
MI0000281_1	2.34215E-9	2.226494E-9	3.7250943	up	0.84017736	up	hsa-miR-199a-3p	406977	ENSG00000208024	miRNA	miRBase:MI0000281
MI0000270_2	2.8288719E-8	2.7259421E-8	3.7480931	up	1.336128	up	hsa-miR-181b-5p	406955	ENSG00000207975	miRNA	miRBase:MI0000270|RFAM:RF00076
MI0000289_1	2.5543386E-7	2.4797816E-7	5.045464	up	3.3328512	up	hsa-miR-181a-3p	406995	ENSG00000207759	miRNA	miRBase:MI0000289
MI0000291_2	1.7340004E-7	1.6820012E-7	-4.354877	down	2.1079955	up	hsa-miR-215-5p	406997	ENSG00000207590	miRNA	miRBase:MI0000291
MI0006442_1	1.08104476E-4	1.0682935E-4	4.0481153	up	3.991001	up	hsa-miR-664a-3p	100302234		miRNA	miRBase:MI0006442
MI0003815_1	1.9715435E-13	1.7882633E-13	3.7457561	up	7.2578382	up	hsa-miR-1301-3p	100302246	ENSG00000221445	miRNA	miRBase:MI0003815
MI0025511_2	3.230717E-9	3.078934E-9	4.882202	up	7.2578382	up	hsa-miR-4433b-5p			miRNA	miRBase:MI0025511
MI0000084_2	2.1224001E-5	2.0871823E-5	4.1114917	up	4.793842	up	hsa-miR-26b-3p	407017		miRNA	miRBase:MI0000084
MI0000083_1	2.5443857E-8	2.4467203E-8	3.873402	up	-5.408627	down	hsa-miR-26a-5p	407015		miRNA	miRBase:MI0000083
MI0001448_1	1.1321736E-6	1.105465E-6	3.7807713	up	5.7935777	up	hsa-miR-425-3p	494337	ENSG00000199032	miRNA	miRBase:MI0001448
MI0000433_1	6.2835494E-7	6.124011E-7	-3.3521094	down	2.637292	up	hsa-let-7g-3p	406890		miRNA	miRBase:MI0000433
MI0016789_2	2.1375749E-14	1.9260396E-14	4.2284045	up	7.2578387	up	hsa-miR-4446-3p	100616476		miRNA	miRBase:MI0016789
MI0000086_1	1.8798547E-8	1.8054422E-8	3.3617008	up	1.22788	up	hsa-miR-28-5p	407020		miRNA	miRBase:MI0000086
MI0000086_2	3.775885E-12	3.462612E-12	4.050104	up	-1.2138608	down	hsa-miR-28-3p	407020		miRNA	miRBase:MI0000086
MI0016089_1	1.8284828E-9	1.735633E-9	-4.3537292	down	2.9041085	up	hsa-miR-3688-3p	100500881	ENSG00000264105	miRNA	miRBase:MI0016089
MI0017447_2	1.8284828E-9	1.735633E-9	-4.3537292	down	2.9041085	up	hsa-miR-3688-3p	100616303		miRNA	miRBase:MI0017447
MI0015997_2	3.650405E-7	3.5482347E-7	5.847138	up	7.2578382	up	hsa-miR-3607-3p	100500805		miRNA	miRBase:MI0015997
MI0000461_1	1.8333733E-14	1.6508423E-14	5.9598293	up	7.2578382	up	hsa-miR-145-5p	406937	ENSG00000269936	miRNA	miRBase:MI0000461
MI0000088_1	6.2508294E-13	5.692229E-13	3.5970025	up	7.2578382	up	hsa-miR-30a-3p	407029	ENSG00000207827	miRNA	miRBase:MI0000088
MI0000815_1	1.9056007E-7	1.8495984E-7	4.75119	up	5.87233	up	hsa-miR-339-3p	442907		miRNA	miRBase:MI0000815
MI0000815_2	1.6812213E-5	1.6519798E-5	3.7496817	up	4.9593306	up	hsa-miR-339-5p	442907		miRNA	miRBase:MI0000815
MI0003599_1	3.5026843E-15	3.128047E-15	4.5581155	up	7.2578382	up	hsa-miR-589-3p	693174		miRNA	miRBase:MI0003599
MI0006402_1	2.0814207E-10	1.944518E-10	3.3348718	up	6.667245	up	hsa-miR-548o-3p	100313829	ENSG00000221510	miRNA	miRBase:MI0006402
MI0000272_2	1.731594E-9	1.6408948E-9	-3.8990443	down	-5.61877	down	hsa-miR-182-5p	406958	ENSG00000207990	miRNA	miRBase:MI0000272
MI0000098_2	1.1688791E-19	3.71164E-21	-9.284927	down	-2.0270889	down	hsa-miR-96-5p	407053	ENSG00000199158	miRNA	miRBase:MI0000098
MI0000273_2	4.5455965E-13	4.134839E-13	-9.222661	down	-5.779017	down	hsa-miR-183-5p	406959	ENSG00000207691	miRNA	miRBase:MI0000273
MI0000816_1	1.3912134E-4	1.37536E-4	3.3581965	up	4.1562653	up	hsa-miR-335-5p	442904		miRNA	miRBase:MI0000816
MI0000816_2	2.7824552E-7	2.7023526E-7	6.4931717	up	5.5499234	up	hsa-miR-335-3p	442904		miRNA	miRBase:MI0000816
MI0003760_2	2.528266E-9	2.4054414E-9	5.8642454	up	6.4769473	up	hsa-miR-671-3p	768213		miRNA	miRBase:MI0003760
MI0022688_2	4.853067E-8	4.6842477E-8	3.8741705	up	5.985675	up	hsa-miR-6842-3p			miRNA	miRBase:MI0022688
MI0002470_2	9.2701125E-4	9.2108076E-4	-4.0861163	down	-7.2721033	down	hsa-miR-486-5p	619554		miRNA	miRBase:MI0002470
MI0023622_1	8.923412E-4	8.862757E-4	-4.2477274	down	-7.2853956	down	hsa-miR-486-5p			miRNA	miRBase:MI0023622
MI0000089_2	3.5940786E-8	3.464025E-8	4.920648	up	6.576268	up	hsa-miR-31-5p	407035	ENSG00000199177	miRNA	miRBase:MI0000089
MI0022698_2	2.9822955E-9	2.840395E-9	3.7353535	up	6.5744686	up	hsa-miR-6852-5p			miRNA	miRBase:MI0022698
MI0000263_1	3.883275E-6	3.802535E-6	3.354672	up	5.683974	up	hsa-miR-7-1-3p	407043		miRNA	miRBase:MI0000263|RFAM:RF00053
MI0000263_2	6.945776E-14	6.284802E-14	-6.6793814	down	0.33379722	up	hsa-miR-7-5p	407043		miRNA	miRBase:MI0000263|RFAM:RF00053
MI0000065_2	4.4404398E-4	4.4040428E-4	4.0463696	up	3.3951821	up	hsa-let-7d-3p	406886	ENSG00000199133	miRNA	miRBase:MI0000065|RFAM:RF00027
MI0000439_2	2.242768E-6	2.1934468E-6	5.528176	up	3.8927271	up	hsa-miR-23b-3p	407011		miRNA	miRBase:MI0000439
MI0000440_1	2.8538713E-10	2.6741492E-10	4.15875	up	6.667245	up	hsa-miR-27b-5p	407019		miRNA	miRBase:MI0000440
MI0000440_2	3.4266405E-13	3.1149408E-13	3.7837594	up	-1.7197464	down	hsa-miR-27b-3p	407019		miRNA	miRBase:MI0000440
MI0000269_2	2.0590118E-5	2.0244343E-5	5.1991057	up	3.6336844	up	hsa-miR-181a-2-3p	406954	ENSG00000207595	miRNA	miRBase:MI0000269|RFAM:RF00076
MI0000683_1	2.6704784E-8	2.5690408E-8	3.774559	up	1.336128	up	hsa-miR-181b-5p	406956	ENSG00000207737	miRNA	miRBase:MI0000683|RFAM:RF00076
MI0000282_1	2.4879958E-9	2.3661328E-9	3.7282786	up	0.84017736	up	hsa-miR-199b-3p	406978	ENSG00000207581	miRNA	miRBase:MI0000282
MI0000282_2	1.6911919E-7	1.6401383E-7	3.7880213	up	6.3872137	up	hsa-miR-199b-5p	406978	ENSG00000207581	miRNA	miRBase:MI0000282
MI0003780_2	2.1204477E-14	1.9101835E-14	4.362986	up	7.257838	up	hsa-miR-1296-5p	100302150		miRNA	miRBase:MI0003780
MI0000114_1	7.0595675E-6	6.9184325E-6	3.971523	up	3.1627364	up	hsa-miR-107	406901		miRNA	miRBase:MI0000114
MI0014186_2	2.5916663E-8	2.4927042E-8	-4.173887	down	2.5315905	up	hsa-miR-3158-3p	100422900		miRNA	miRBase:MI0014186
MI0003129_2	8.657247E-9	8.27302E-9	3.55693	up	6.576268	up	hsa-miR-146b-3p	574447	ENSG00000202569	miRNA	miRBase:MI0003129
MI0006444_1	2.3165635E-8	2.2267168E-8	4.422137	up	6.4205475	up	hsa-miR-1307-3p	100302174	ENSG00000221767	miRNA	miRBase:MI0006444
MI0006444_2	5.962594E-8	5.759947E-8	-3.8549113	down	-3.8981586	down	hsa-miR-1307-5p	100302174	ENSG00000221767	miRNA	miRBase:MI0006444
MI0000286_1	1.3192646E-9	1.2493715E-9	-3.761698	down	-0.040342808	down	hsa-miR-210-3p	406992	ENSG00000199038	miRNA	miRBase:MI0000286
MI0000234_2	6.7617057E-16	6.0087527E-16	-4.879801	down	-8.007074	down	hsa-miR-192-5p	406967	ENSG00000207648	miRNA	miRBase:MI0000234
MI0000261_2	1.8506989E-9	1.757091E-9	6.484701	up	6.476947	up	hsa-miR-139-5p	406931		miRNA	miRBase:MI0000261
MI0000650_2	2.5526983E-10	2.3899013E-10	4.2330923	up	6.667245	up	hsa-miR-200c-3p	406985	ENSG00000207713	miRNA	miRBase:MI0000650
MI0000750_2	3.6066478E-8	3.4768604E-8	3.6008086	up	-5.561865	down	hsa-miR-26a-5p	407016		miRNA	miRBase:MI0000750
MI0000071_2	6.824544E-10	6.4316075E-10	-4.071245	down	1.463443	up	hsa-miR-17-3p	406952	ENSG00000215417	miRNA	miRBase:MI0000071|RFAM:RF00051
MI0000073_2	6.5401956E-10	6.161016E-10	-5.983946	down	-3.2688377	down	hsa-miR-19a-3p	406979	ENSG00000215417	miRNA	miRBase:MI0000073
MI0000074_2	1.0766043E-10	1.0012721E-10	-5.6474404	down	-5.154391	down	hsa-miR-19b-3p	406980	ENSG00000215417	miRNA	miRBase:MI0000074
MI0000093_1	1.3649467E-12	1.2467896E-12	4.0197372	up	7.2578382	up	hsa-miR-92a-1-5p	407048	ENSG00000215417	miRNA	miRBase:MI0000093
MI0003639_1	1.8983094E-14	1.709693E-14	3.9296043	up	7.257838	up	hsa-miR-625-5p	693210	ENSG00000207781	miRNA	miRBase:MI0003639
MI0003639_2	3.8519186E-8	3.714845E-8	4.844381	up	6.4769473	up	hsa-miR-625-3p	693210	ENSG00000207781	miRNA	miRBase:MI0003639
MI0000805_1	1.6825927E-12	1.5389567E-12	5.8360853	up	7.2578382	up	hsa-miR-342-5p	442909		miRNA	miRBase:MI0000805
MI0000805_2	2.1086848E-12	1.930783E-12	3.7460368	up	-0.7013246	down	hsa-miR-342-3p	442909		miRNA	miRBase:MI0000805
MI0003132_1	8.4412005E-11	7.842115E-11	5.6830335	up	7.2578387	up	hsa-miR-493-5p	574450	ENSG00000207989	miRNA	miRBase:MI0003132
MI0003132_2	7.365586E-11	6.839893E-11	4.101359	up	7.2578382	up	hsa-miR-493-3p	574450	ENSG00000207989	miRNA	miRBase:MI0003132
MI0001721_1	1.4955119E-10	1.3947547E-10	4.019452	up	7.2578382	up	hsa-miR-431-5p	574038	ENSG00000208001	miRNA	miRBase:MI0001721
MI0000472_2	1.582949E-4	1.5661765E-4	4.764039	up	1.6875346	up	hsa-miR-127-3p	406914	ENSG00000207608	miRNA	miRBase:MI0000472
MI0003133_1	5.3192152E-11	4.934258E-11	5.2610235	up	7.257838	up	hsa-miR-432-5p	574451	ENSG00000272458	miRNA	miRBase:MI0003133
MI0000778_2	2.7556873E-6	2.6956372E-6	3.421247	up	6.576268	up	hsa-miR-370-3p	442915	ENSG00000199005	miRNA	miRBase:MI0000778
MI0003675_1	2.3669047E-8	2.2755787E-8	6.038532	up	5.9838753	up	hsa-miR-411-5p	693121	ENSG00000199109	miRNA	miRBase:MI0003675
MI0003757_2	8.050951E-8	7.798252E-8	3.859624	up	6.5744677	up	hsa-miR-758-3p	768212	ENSG00000211582	miRNA	miRBase:MI0003757
MI0003530_2	2.527153E-9	2.403877E-9	4.623445	up	6.6672444	up	hsa-miR-487b-3p	664616	ENSG00000207754	miRNA	miRBase:MI0003530
MI0005540_2	1.5195897E-12	1.389261E-12	5.0061884	up	7.2578382	up	hsa-miR-889-3p	100126345	ENSG00000216099	miRNA	miRBase:MI0005540
MI0000790_1	2.4237235E-12	2.220212E-12	3.8454752	up	7.2578387	up	hsa-miR-382-5p	494331		miRNA	miRBase:MI0000790
MI0000474_1	7.519248E-8	7.278729E-8	5.086937	up	6.4629235	up	hsa-miR-134-5p	406924		miRNA	miRBase:MI0000474
MI0002469_2	2.5980797E-12	2.3809672E-12	4.7365165	up	7.257838	up	hsa-miR-485-3p	574436		miRNA	miRBase:MI0002469
MI0001735_2	1.36509035E-8	1.3080524E-8	6.824849	up	5.9838753	up	hsa-miR-409-3p	574413	ENSG00000199107	miRNA	miRBase:MI0001735
MI0000777_2	3.8439323E-9	3.6656453E-9	3.6226802	up	7.2578382	up	hsa-miR-369-3p	442914		miRNA	miRBase:MI0000777
MI0002465_2	7.079491E-5	6.9889094E-5	4.3379693	up	3.9894047	up	hsa-miR-410-3p	574434	ENSG00000199092	miRNA	miRBase:MI0002465
MI0003641_2	6.6954424E-14	6.0569524E-14	3.7308583	up	7.2578382	up	hsa-miR-627-5p	693212		miRNA	miRBase:MI0003641
MI0003642_1	4.3610975E-14	3.9356247E-14	3.6832035	up	7.2578382	up	hsa-miR-628-3p	693213		miRNA	miRBase:MI0003642
MI0003642_2	4.1516984E-10	3.900206E-10	4.879056	up	6.667245	up	hsa-miR-628-5p	693213		miRNA	miRBase:MI0003642
MI0000486_1	1.3516652E-14	1.2152016E-14	-7.273732	down	-0.87394863	down	hsa-miR-190a-5p	406965		miRNA	miRBase:MI0000486
MI0025242_1	8.74823E-10	8.2655205E-10	-3.3707309	down	-1.125243	down	hsa-miR-7706			miRNA	miRBase:MI0025242
MI0000264_1	3.1800754E-14	2.867917E-14	-6.7107983	down	0.33379722	up	hsa-miR-7-5p	407044	ENSG00000207703	miRNA	miRBase:MI0000264|RFAM:RF00053
MI0000078_2	4.7735465E-8	4.606539E-8	3.450627	up	6.4120226	up	hsa-miR-22-5p	407004	ENSG00000186594	miRNA	miRBase:MI0000078
MI0005559_1	1.593777E-4	1.5772083E-4	3.7251315	up	2.8406234	up	hsa-miR-744-5p	100126313		miRNA	miRBase:MI0005559
MI0022622_1	8.3550695E-17	7.3896094E-17	-4.5742536	down	2.5928953	up	hsa-miR-6777-3p			miRNA	miRBase:MI0022622
MI0006273_1	5.4557752E-8	5.2692624E-8	-4.730052	down	2.3053253	up	hsa-miR-1180-3p	100302256		miRNA	miRBase:MI0006273
MI0001729_1	1.0811203E-11	9.950975E-12	-8.529639	down	-8.600869	down	hsa-miR-451a	574411	ENSG00000264066	miRNA	miRBase:MI0001729
MI0000460_1	2.3235485E-16	2.0592345E-16	-11.434569	down	-7.1041894	down	hsa-miR-144-3p	406936	ENSG00000264066	miRNA	miRBase:MI0000460
MI0017369_1	8.2776295E-14	7.493224E-14	-6.75795	down	0.3889724	up	hsa-miR-4732-3p	100616385	ENSG00000264066	miRNA	miRBase:MI0017369
MI0017369_2	4.888541E-16	4.339289E-16	-5.8916855	down	1.3661523	up	hsa-miR-4732-5p	100616385	ENSG00000264066	miRNA	miRBase:MI0017369
MI0000814_1	1.1303517E-7	1.0953248E-7	3.6561325	up	6.4120226	up	hsa-miR-338-3p	442906		miRNA	miRBase:MI0000814
MI0017385_1	1.9503307E-6	1.9070505E-6	-4.050316	down	1.6663212	up	hsa-miR-4746-5p	100616371	ENSG00000266437	miRNA	miRBase:MI0017385
MI0000265_1	3.1800754E-14	2.867917E-14	-6.7107983	down	0.33379722	up	hsa-miR-7-5p	407045	ENSG00000207630	miRNA	miRBase:MI0000265|RFAM:RF00053
MI0000242_1	3.1954928E-9	3.0447258E-9	3.6333153	up	0.84017736	up	hsa-miR-199a-3p	406976	ENSG00000207752	miRNA	miRBase:MI0000242
MI0000085_2	2.6849353E-8	2.5834852E-8	5.8206673	up	5.8928986	up	hsa-miR-27a-5p	407018	ENSG00000207808	miRNA	miRBase:MI0000085
MI0000079_1	2.0761335E-12	1.9005628E-12	3.7922325	up	0.5782854	up	hsa-miR-23a-3p	407010	ENSG00000207980	miRNA	miRBase:MI0000079
MI0000479_2	5.5501406E-4	5.507976E-4	6.731389	up	2.69661	up	hsa-miR-150-5p	406942	ENSG00000207782	miRNA	miRBase:MI0000479
MI0000066_1	2.5368668E-10	2.3745722E-10	7.084493	up	6.4629235	up	hsa-let-7e-5p	406887	ENSG00000198972	miRNA	miRBase:MI0000066|RFAM:RF00027
MI0000101_1	1.7341952E-8	1.6648551E-8	4.0655074	up	6.5744686	up	hsa-miR-99a-5p	407055	ENSG00000207638	miRNA	miRBase:MI0000101|RFAM:RF00104
MI0000681_1	5.3327096E-7	5.1919824E-7	6.9521255	up	3.5115573	up	hsa-miR-155-5p	406947	ENSG00000234883	miRNA	miRBase:MI0000681
MI0000482_1	3.9128512E-10	3.675045E-10	-4.165353	down	-3.1300569	down	hsa-miR-185-5p	406961	ENSG00000208023	miRNA	miRBase:MI0000482
MI0006345_2	1.5367272E-11	1.4199826E-11	3.5104427	up	7.2578382	up	hsa-miR-548j-5p	100313914	ENSG00000221760	miRNA	miRBase:MI0006345
MI0014249_2	5.011012E-14	4.52614E-14	-6.644886	down	0.6129525	up	hsa-miR-3200-3p	100422912		miRNA	miRBase:MI0014249
MI0000063_2	2.5329082E-13	2.2994676E-13	3.437891	up	7.2578382	up	hsa-let-7b-3p	406884	ENSG00000207875	miRNA	miRBase:MI0000063|RFAM:RF00027
MI0000298_1	4.377886E-11	4.0558022E-11	4.676376	up	1.1490295	up	hsa-miR-221-3p	407006	ENSG00000207870	miRNA	miRBase:MI0000298
MI0000298_2	5.7919626E-16	5.1435223E-16	3.3819542	up	7.2578382	up	hsa-miR-221-5p	407006	ENSG00000207870	miRNA	miRBase:MI0000298
MI0003185_2	1.5122218E-5	1.4853151E-5	-4.9843307	down	-3.100037	down	hsa-miR-501-3p	574503		miRNA	miRBase:MI0003185
MI0003684_1	1.2253587E-9	1.1597058E-9	-3.9215703	down	-1.9644382	down	hsa-miR-660-5p	724030		miRNA	miRBase:MI0003684
MI0000760_2	4.7751456E-9	4.557486E-9	3.953412	up	1.750267	up	hsa-miR-361-5p	494323		miRNA	miRBase:MI0000760
MI0003836_1	2.4468161E-17	2.1562506E-17	7.3271384	up	7.257838	up	hsa-miR-766-3p	768218		miRNA	miRBase:MI0003836
MI0000764_1	5.3255868E-12	4.8879984E-12	-4.4071984	down	-2.401745	down	hsa-miR-363-3p	574031	ENSG00000207572	miRNA	miRBase:MI0000764
MI0000075_1	3.5323294E-10	3.3162373E-10	-5.383055	down	-4.9019985	down	hsa-miR-19b-3p	406981	ENSG00000207812	miRNA	miRBase:MI0000075
MI0001519_2	3.6876554E-11	3.4111918E-11	-4.1766686	down	-1.141042	down	hsa-miR-20b-5p	574032	ENSG00000207710	miRNA	miRBase:MI0001519
MI0000113_2	5.3051966E-11	4.9201934E-11	-3.465372	down	-1.0214932	down	hsa-miR-106a-5p	406899	ENSG00000207602	miRNA	miRBase:MI0000113|RFAM:RF00051
