# Supplementary material for: HTLV-1 and HTLV-2 infections significantly alter small RNA expression in asymptomatic carriers
Source: Front Med (Lausanne). 2025 Feb 17;12:1547712. doi: 10.3389/fmed.2025.1547712 (PMC11872698; doi:10.3389/fmed.2025.1547712)
Supplement: Supplementary file 1 [file Data_Sheet_1.zip › Supplementary Material/Supplementary Tables/Table S4.xlsx]

## Sheet: miRWalk_genelist by GSEA
Table S4. Predicted target genes of differentially expressed miRNAs identified using the GSEA algorithm in the miRWalk tool.
Entrezid	Genesymbol	Description
1371	CPOX	Homo sapiens coproporphyrinogen oxidase (CPOX), mRNA; nuclear genefor mitochondrial product.
1545	CYP1B1	Homo sapiens cytochrome P450 family 1 subfamily B member 1(CYP1B1), mRNA.
2099	ESR1	Homo sapiens estrogen receptor 1 (ESR1), transcript variant 1,mRNA.
3815	KIT	Homo sapiens KIT proto-oncogene, receptor tyrosine kinase (KIT),transcript variant 1, mRNA.
4286	MITF	Homo sapiens melanocyte inducing transcription factor (MITF),transcript variant 4, mRNA.
4763	NF1	Homo sapiens neurofibromin 1 (NF1), transcript variant 2, mRNA.
5925	RB1	Homo sapiens RB transcriptional corepressor 1 (RB1), mRNA.
6310	ATXN1	Homo sapiens ataxin 1 (ATXN1), transcript variant 1, mRNA.
1026	CDKN1A	Homo sapiens cyclin dependent kinase inhibitor 1A (CDKN1A),transcript variant 1, mRNA.
1959	EGR2	Homo sapiens early growth response 2 (EGR2), transcript variant 1,mRNA.
5048	PAFAH1B1	Homo sapiens platelet activating factor acetylhydrolase 1bregulatory subunit 1 (PAFAH1B1), mRNA.
351	APP	Homo sapiens amyloid beta precursor protein (APP), transcriptvariant 1, mRNA.
3949	LDLR	Homo sapiens low density lipoprotein receptor (LDLR), transcriptvariant 1, mRNA.
7157	TP53	Homo sapiens tumor protein p53 (TP53), transcript variant 1, mRNA.
3570	IL6R	Homo sapiens interleukin 6 receptor (IL6R), transcript variant 1,mRNA.
5054	SERPINE1	Homo sapiens serpin family E member 1 (SERPINE1), transcriptvariant 2, mRNA.
3479	IGF1	Homo sapiens insulin like growth factor 1 (IGF1), transcriptvariant 4, mRNA.
596	BCL2	Homo sapiens BCL2 apoptosis regulator (BCL2), transcript variantalpha, mRNA.
3480	IGF1R	Homo sapiens insulin like growth factor 1 receptor (IGF1R),transcript variant 1, mRNA.
3614	IMPDH1	Homo sapiens inosine monophosphate dehydrogenase 1 (IMPDH1),transcript variant 1, mRNA.
3759	KCNJ2	Homo sapiens potassium inwardly rectifying channel subfamily Jmember 2 (KCNJ2), mRNA.
221035	REEP3	Homo sapiens receptor accessory protein 3 (REEP3), mRNA.
57509	MTUS1	Homo sapiens microtubule associated scaffold protein 1 (MTUS1),transcript variant 1, mRNA.
59338	PLEKHA1	Homo sapiens pleckstrin homology domain containing A1 (PLEKHA1),transcript variant 2, mRNA.
253558	LCLAT1	Homo sapiens lysocardiolipin acyltransferase 1 (LCLAT1), transcriptvariant 2, mRNA.
65981	CAPRIN2	Homo sapiens caprin family member 2 (CAPRIN2), transcript variant1, mRNA.
65267	WNK3	Homo sapiens WNK lysine deficient protein kinase 3 (WNK3),transcript variant 2, mRNA.
55727	BTBD7	Homo sapiens BTB domain containing 7 (BTBD7), transcript variant 1,mRNA.
4087	SMAD2	Homo sapiens SMAD family member 2 (SMAD2), transcript variant 2,mRNA.
6239	RREB1	Homo sapiens ras responsive element binding protein 1 (RREB1),transcript variant 3, mRNA.
114882	OSBPL8	Homo sapiens oxysterol binding protein like 8 (OSBPL8), transcriptvariant 2, mRNA.
29780	PARVB	Homo sapiens parvin beta (PARVB), transcript variant 1, mRNA.
90427	BMF	Homo sapiens Bcl2 modifying factor (BMF), transcript variant 1,mRNA.
53834	FGFRL1	Homo sapiens fibroblast growth factor receptor like 1 (FGFRL1),transcript variant 1, mRNA.
6259	RYK	Homo sapiens receptor like tyrosine kinase (RYK), transcriptvariant 1, mRNA.
114789	SLC25A25	Homo sapiens solute carrier family 25 member 25 (SLC25A25),transcript variant 2, mRNA; nuclear gene for mitochondrial product.
9527	GOSR1	Homo sapiens golgi SNAP receptor complex member 1 (GOSR1),transcript variant 3, mRNA.
54014	BRWD1	Homo sapiens bromodomain and WD repeat domain containing 1 (BRWD1),transcript variant 3, mRNA.
4735	SEPTIN2	Homo sapiens septin 2 (SEPTIN2), transcript variant 1, mRNA.
169200	TMEM64	Homo sapiens transmembrane protein 64 (TMEM64), transcript variant1, mRNA.
4601	MXI1	Homo sapiens MAX interactor 1, dimerization protein (MXI1),transcript variant 3, mRNA.
2009	EML1	Homo sapiens EMAP like 1 (EML1), transcript variant 1, mRNA.
96459	FNIP1	Homo sapiens folliculin interacting protein 1 (FNIP1), transcriptvariant 2, mRNA.
120114	FAT3	Homo sapiens FAT atypical cadherin 3 (FAT3), transcript variant 2,mRNA.
9793	CKAP5	Homo sapiens cytoskeleton associated protein 5 (CKAP5), transcriptvariant 1, mRNA.
23313	KIAA0930	Homo sapiens KIAA0930 (KIAA0930), transcript variant 2, mRNA.
5908	RAP1B	Homo sapiens RAP1B, member of RAS oncogene family (RAP1B),transcript variant 2, mRNA.
989	SEPTIN7	Homo sapiens septin 7 (SEPTIN7), transcript variant 2, mRNA.
64400	AKTIP	Homo sapiens AKT interacting protein (AKTIP), transcript variant 1,mRNA.
387921	NHLRC3	Homo sapiens NHL repeat containing 3 (NHLRC3), transcript variant1, mRNA.
285704	RGMB	Homo sapiens repulsive guidance molecule BMP co-receptor b (RGMB),transcript variant 2, mRNA.
55294	FBXW7	Homo sapiens F-box and WD repeat domain containing 7 (FBXW7),transcript variant 3, mRNA.
541565	C8orf58	Homo sapiens chromosome 8 open reading frame 58 (C8orf58),transcript variant 1, mRNA.
84056	KATNAL1	Homo sapiens katanin catalytic subunit A1 like 1 (KATNAL1),transcript variant 2, mRNA.
10298	PAK4	Homo sapiens p21 (RAC1) activated kinase 4 (PAK4), transcriptvariant 2, mRNA.
6242	RTKN	Homo sapiens rhotekin (RTKN), transcript variant 1, mRNA.
6307	MSMO1	Homo sapiens methylsterol monooxygenase 1 (MSMO1), transcriptvariant 2, mRNA.
5420	PODXL	Homo sapiens podocalyxin like (PODXL), transcript variant 1, mRNA.
390980	ZNF805	Homo sapiens zinc finger protein 805 (ZNF805), transcript variant1, mRNA.
8829	NRP1	Homo sapiens neuropilin 1 (NRP1), transcript variant 2, mRNA.
30011	SH3KBP1	Homo sapiens SH3 domain containing kinase binding protein 1(SH3KBP1), transcript variant 2, mRNA.
554251	FBXO48	Homo sapiens F-box protein 48 (FBXO48), transcript variant 1, mRNA.
605	BCL7A	Homo sapiens BAF chromatin remodeling complex subunit BCL7A(BCL7A), transcript variant 2, mRNA.
23112	TNRC6B	Homo sapiens trinucleotide repeat containing adaptor 6B (TNRC6B),transcript variant 3, mRNA.
84068	SLC10A7	Homo sapiens solute carrier family 10 member 7 (SLC10A7),transcript variant 2, mRNA.
164	AP1G1	Homo sapiens adaptor related protein complex 1 subunit gamma 1(AP1G1), transcript variant 1, mRNA.
26036	ZNF451	Homo sapiens zinc finger protein 451 (ZNF451), transcript variant1, mRNA.
864	RUNX3	Homo sapiens RUNX family transcription factor 3 (RUNX3), transcriptvariant 1, mRNA.
23543	RBFOX2	Homo sapiens RNA binding fox-1 homolog 2 (RBFOX2), transcriptvariant 1, mRNA.
91746	YTHDC1	Homo sapiens YTH domain containing 1 (YTHDC1), transcript variant1, mRNA.
1456	CSNK1G3	Homo sapiens casein kinase 1 gamma 3 (CSNK1G3), transcript variant2, mRNA.
6241	RRM2	Homo sapiens ribonucleotide reductase regulatory subunit M2 (RRM2),transcript variant 2, mRNA.
54845	ESRP1	Homo sapiens epithelial splicing regulatory protein 1 (ESRP1),transcript variant 2, mRNA.
9559	VPS26A	Homo sapiens VPS26, retromer complex component A (VPS26A),transcript variant 2, mRNA.
5142	PDE4B	Homo sapiens phosphodiesterase 4B (PDE4B), transcript variant b,mRNA.
79183	TTPAL	Homo sapiens alpha tocopherol transfer protein like (TTPAL),transcript variant 2, mRNA.
3749	KCNC4	Homo sapiens potassium voltage-gated channel subfamily C member 4(KCNC4), transcript variant 3, mRNA.
998	CDC42	Homo sapiens cell division cycle 42 (CDC42), transcript variant 3,mRNA.
91452	ACBD5	Homo sapiens acyl-CoA binding domain containing 5 (ACBD5),transcript variant 2, mRNA.
2066	ERBB4	Homo sapiens erb-b2 receptor tyrosine kinase 4 (ERBB4), transcriptvariant JM-a/CVT-2, mRNA.
91748	MIDEAS	Homo sapiens mitotic deacetylase associated SANT domain protein(MIDEAS), transcript variant 2, mRNA.
7170	TPM3	Homo sapiens tropomyosin 3 (TPM3), transcript variant Tpm3.2, mRNA.
79796	ALG9	Homo sapiens ALG9 alpha-1,2-mannosyltransferase (ALG9), transcriptvariant 2, mRNA.
22807	IKZF2	Homo sapiens IKAROS family zinc finger 2 (IKZF2), transcriptvariant 2, mRNA.
22862	FNDC3A	Homo sapiens fibronectin type III domain containing 3A (FNDC3A),transcript variant 1, mRNA.
10052	GJC1	Homo sapiens gap junction protein gamma 1 (GJC1), transcriptvariant 2, mRNA.
57673	BEND3	Homo sapiens BEN domain containing 3 (BEND3), transcript variant 1,mRNA.
1875	E2F5	Homo sapiens E2F transcription factor 5 (E2F5), transcript variant2, mRNA.
4919	ROR1	Homo sapiens receptor tyrosine kinase like orphan receptor 1(ROR1), transcript variant 2, mRNA.
6925	TCF4	Homo sapiens transcription factor 4 (TCF4), transcript variant 1,mRNA.
151888	BTLA	Homo sapiens B and T lymphocyte associated (BTLA), transcriptvariant 2, mRNA.
10521	DDX17	Homo sapiens DEAD-box helicase 17 (DDX17), transcript variant 3,mRNA.
23705	CADM1	Homo sapiens cell adhesion molecule 1 (CADM1), transcript variant2, mRNA.
341208	HEPHL1	Homo sapiens hephaestin like 1 (HEPHL1), mRNA.
84923	FAM104A	Homo sapiens family with sequence similarity 104 member A(FAM104A), transcript variant 1, mRNA.
403341	ZBTB34	Homo sapiens zinc finger and BTB domain containing 34 (ZBTB34),transcript variant 1, mRNA.
283464	GXYLT1	Homo sapiens glucoside xylosyltransferase 1 (GXYLT1), transcriptvariant 2, mRNA.
22954	TRIM32	Homo sapiens tripartite motif containing 32 (TRIM32), transcriptvariant 2, mRNA.
23241	PACS2	Homo sapiens phosphofurin acidic cluster sorting protein 2 (PACS2),transcript variant 1, mRNA.
401474	SAMD12	Homo sapiens sterile alpha motif domain containing 12 (SAMD12),transcript variant 1, mRNA.
5144	PDE4D	Homo sapiens phosphodiesterase 4D (PDE4D), transcript variant 1,mRNA.
55186	SLC25A36	Homo sapiens solute carrier family 25 member 36 (SLC25A36),transcript variant 1, mRNA.
4204	MECP2	Homo sapiens methyl-CpG binding protein 2 (MECP2), transcriptvariant 2, mRNA.
6546	SLC8A1	Homo sapiens solute carrier family 8 member A1 (SLC8A1), transcriptvariant B, mRNA.
10725	NFAT5	Homo sapiens nuclear factor of activated T cells 5 (NFAT5),transcript variant 6, mRNA.
79933	SYNPO2L	Homo sapiens synaptopodin 2 like (SYNPO2L), transcript variant 1,mRNA.
8503	PIK3R3	Homo sapiens phosphoinositide-3-kinase regulatory subunit 3(PIK3R3), transcript variant 2, mRNA.
115	ADCY9	Homo sapiens adenylate cyclase 9 (ADCY9), mRNA.
120	ADD3	Homo sapiens adducin 3 (ADD3), transcript variant 3, mRNA.
5537	PPP6C	Homo sapiens protein phosphatase 6 catalytic subunit (PPP6C),transcript variant 1, mRNA.
29127	RACGAP1	Homo sapiens Rac GTPase activating protein 1 (RACGAP1), transcriptvariant 2, mRNA.
1462	VCAN	Homo sapiens versican (VCAN), transcript variant 2, mRNA.
54790	TET2	Homo sapiens tet methylcytosine dioxygenase 2 (TET2), transcriptvariant 1, mRNA.
23468	CBX5	Homo sapiens chromobox 5 (CBX5), transcript variant 2, mRNA.
1408	CRY2	Homo sapiens cryptochrome circadian regulator 2 (CRY2), transcriptvariant 2, mRNA.
54675	CRLS1	Homo sapiens cardiolipin synthase 1 (CRLS1), transcript variant 2,mRNA.
4287	ATXN3	Homo sapiens ataxin 3 (ATXN3), transcript variant ad, mRNA.
6935	ZEB1	Homo sapiens zinc finger E-box binding homeobox 1 (ZEB1),transcript variant 1, mRNA.
7037	TFRC	Homo sapiens transferrin receptor (TFRC), transcript variant 2,mRNA.
55275	VPS53	Homo sapiens VPS53 subunit of GARP complex (VPS53), transcriptvariant 1, mRNA.
57659	ZBTB4	Homo sapiens zinc finger and BTB domain containing 4 (ZBTB4),transcript variant 2, mRNA.
9583	ENTPD4	Homo sapiens ectonucleoside triphosphate diphosphohydrolase 4(ENTPD4), transcript variant 2, mRNA.
55634	KRBOX4	Homo sapiens KRAB box domain containing 4 (KRBOX4), transcriptvariant 1, mRNA.
6744	ITPRID2	Homo sapiens ITPR interacting domain containing 2 (ITPRID2),transcript variant 1, mRNA.
55790	CSGALNACT1	Homo sapiens chondroitin sulfate N-acetylgalactosaminyltransferase1 (CSGALNACT1), transcript variant 1, mRNA.
813	CALU	Homo sapiens calumenin (CALU), transcript variant 2, mRNA.
51719	CAB39	Homo sapiens calcium binding protein 39 (CAB39), transcript variant2, mRNA.
7046	TGFBR1	Homo sapiens transforming growth factor beta receptor 1 (TGFBR1),transcript variant 2, mRNA.
25946	ZNF385A	Homo sapiens zinc finger protein 385A (ZNF385A), transcript variant1, mRNA.
64854	USP46	Homo sapiens ubiquitin specific peptidase 46 (USP46), transcriptvariant 2, mRNA.
9922	IQSEC1	Homo sapiens IQ motif and Sec7 domain ArfGEF 1 (IQSEC1), transcriptvariant 1, mRNA.
284613	CYB561D1	Homo sapiens cytochrome b561 family member D1 (CYB561D1),transcript variant 1, mRNA.
23576	DDAH1	Homo sapiens dimethylarginine dimethylaminohydrolase 1 (DDAH1),transcript variant 2, mRNA.
23199	GSE1	Homo sapiens Gse1 coiled-coil protein (GSE1), transcript variant 2,mRNA.
221710	SMIM13	Homo sapiens small integral membrane protein 13 (SMIM13), mRNA.
9213	XPR1	Homo sapiens xenotropic and polytropic retrovirus receptor 1(XPR1), transcript variant 2, mRNA.
94241	TP53INP1	Homo sapiens tumor protein p53 inducible nuclear protein 1(TP53INP1), transcript variant 2, mRNA.
9825	SPATA2	Homo sapiens spermatogenesis associated 2 (SPATA2), transcriptvariant 2, mRNA.
6857	SYT1	Homo sapiens synaptotagmin 1 (SYT1), transcript variant 2, mRNA.
27	ABL2	Homo sapiens ABL proto-oncogene 2, non-receptor tyrosine kinase(ABL2), transcript variant d, mRNA.
23219	FBXO28	Homo sapiens F-box protein 28 (FBXO28), transcript variant 2, mRNA.
2078	ERG	Homo sapiens ETS transcription factor ERG (ERG), transcript variant3, mRNA.
55920	RCC2	Homo sapiens regulator of chromosome condensation 2 (RCC2),transcript variant 2, mRNA.
342371	ATXN1L	Homo sapiens ataxin 1 like (ATXN1L), mRNA.
123606	NIPA1	Homo sapiens NIPA magnesium transporter 1 (NIPA1), transcriptvariant 2, mRNA.
151195	CCNYL1	Homo sapiens cyclin Y like 1 (CCNYL1), transcript variant 1, mRNA.
4739	NEDD9	Homo sapiens neural precursor cell expressed, developmentallydown-regulated 9 (NEDD9), transcript variant 3, mRNA.
79094	CHAC1	Homo sapiens ChaC glutathione specificgamma-glutamylcyclotransferase 1 (CHAC1), transcript variant 2,
2113	ETS1	Homo sapiens ETS proto-oncogene 1, transcription factor (ETS1),transcript variant 1, mRNA.
4659	PPP1R12A	Homo sapiens protein phosphatase 1 regulatory subunit 12A(PPP1R12A), transcript variant 2, mRNA.
7465	WEE1	Homo sapiens WEE1 G2 checkpoint kinase (WEE1), transcript variant2, mRNA.
4088	SMAD3	Homo sapiens SMAD family member 3 (SMAD3), transcript variant 2,mRNA.
7026	NR2F2	Homo sapiens nuclear receptor subfamily 2 group F member 2 (NR2F2),transcript variant 2, mRNA.
1021	CDK6	Homo sapiens cyclin dependent kinase 6 (CDK6), transcript variant2, mRNA.
84924	ZNF566	Homo sapiens zinc finger protein 566 (ZNF566), transcript variant4, mRNA.
22834	ZNF652	Homo sapiens zinc finger protein 652 (ZNF652), transcript variant1, mRNA.
7008	TEF	Homo sapiens TEF transcription factor, PAR bZIP family member(TEF), transcript variant 2, mRNA.
3925	STMN1	Homo sapiens stathmin 1 (STMN1), transcript variant 4, mRNA.
55625	ZDHHC7	Homo sapiens zinc finger DHHC-type palmitoyltransferase 7 (ZDHHC7),transcript variant 1, mRNA.
389206	BEND4	Homo sapiens BEN domain containing 4 (BEND4), transcript variant 2,mRNA.
2060	EPS15	Homo sapiens epidermal growth factor receptor pathway substrate 15(EPS15), transcript variant 2, mRNA.
80821	DDHD1	Homo sapiens DDHD domain containing 1 (DDHD1), transcript variant2, mRNA.
10642	IGF2BP1	Homo sapiens insulin like growth factor 2 mRNA binding protein 1(IGF2BP1), transcript variant 2, mRNA.
51200	CPA4	Homo sapiens carboxypeptidase A4 (CPA4), transcript variant 2,mRNA.
9991	PTBP3	Homo sapiens polypyrimidine tract binding protein 3 (PTBP3),transcript variant 2, mRNA.
26137	ZBTB20	Homo sapiens zinc finger and BTB domain containing 20 (ZBTB20),transcript variant 1, mRNA.
730094	MOSMO	Homo sapiens modulator of smoothened (MOSMO), mRNA.
463	ZFHX3	Homo sapiens zinc finger homeobox 3 (ZFHX3), transcript variant B,mRNA.
10795	ZNF268	Homo sapiens zinc finger protein 268 (ZNF268), transcript variant2, mRNA.
3416	IDE	Homo sapiens insulin degrading enzyme (IDE), transcript variant 2,mRNA.
4299	AFF1	Homo sapiens AF4/FMR2 family member 1 (AFF1), transcript variant 1,mRNA.
331	XIAP	Homo sapiens X-linked inhibitor of apoptosis (XIAP), transcriptvariant 1, mRNA.
253559	CADM2	Homo sapiens cell adhesion molecule 2 (CADM2), transcript variant1, mRNA.
50999	TMED5	Homo sapiens transmembrane p24 trafficking protein 5 (TMED5),transcript variant 2, mRNA.
10099	TSPAN3	Homo sapiens tetraspanin 3 (TSPAN3), transcript variant 3, mRNA.
55787	TXLNG	Homo sapiens taxilin gamma (TXLNG), transcript variant 2, mRNA.
55796	MBNL3	Homo sapiens muscleblind like splicing regulator 3 (MBNL3),transcript variant 3, mRNA.
84458	LCOR	Homo sapiens ligand dependent nuclear receptor corepressor (LCOR),transcript variant 2, mRNA.
1993	ELAVL2	Homo sapiens ELAV like RNA binding protein 2 (ELAVL2), transcriptvariant 2, mRNA.
23314	SATB2	Homo sapiens SATB homeobox 2 (SATB2), transcript variant 1, mRNA.
57799	RAB40C	Homo sapiens RAB40C, member RAS oncogene family (RAB40C),transcript variant 1, mRNA.
114884	OSBPL10	Homo sapiens oxysterol binding protein like 10 (OSBPL10),transcript variant 2, mRNA.
9887	SMG7	Homo sapiens SMG7 nonsense mediated mRNA decay factor (SMG7),transcript variant 5, mRNA.
8202	NCOA3	Homo sapiens nuclear receptor coactivator 3 (NCOA3), transcriptvariant 3, mRNA.
142891	SAMD8	Homo sapiens sterile alpha motif domain containing 8 (SAMD8),transcript variant 1, mRNA.
400	ARL1	Homo sapiens ADP ribosylation factor like GTPase 1 (ARL1),transcript variant 1, mRNA.
7536	SF1	Homo sapiens splicing factor 1 (SF1), transcript variant 6, mRNA.
6809	STX3	Homo sapiens syntaxin 3 (STX3), transcript variant 2, mRNA.
22849	CPEB3	Homo sapiens cytoplasmic polyadenylation element binding protein 3(CPEB3), transcript variant 2, mRNA.
5049	PAFAH1B2	Homo sapiens platelet activating factor acetylhydrolase 1bcatalytic subunit 2 (PAFAH1B2), transcript variant 2, mRNA.
127933	UHMK1	Homo sapiens U2AF homology motif kinase 1 (UHMK1), transcriptvariant 2, mRNA.
9069	CLDN12	Homo sapiens claudin 12 (CLDN12), transcript variant 1, mRNA.
2332	FMR1	Homo sapiens FMRP translational regulator 1 (FMR1), transcriptvariant ISO6, mRNA.
571	BACH1	Homo sapiens BTB domain and CNC homolog 1 (BACH1), transcriptvariant 2, mRNA.
3551	IKBKB	Homo sapiens inhibitor of nuclear factor kappa B kinase subunitbeta (IKBKB), transcript variant 2, mRNA.
5000	ORC4	Homo sapiens origin recognition complex subunit 4 (ORC4),transcript variant 4, mRNA.
9295	SRSF11	Homo sapiens serine and arginine rich splicing factor 11 (SRSF11),transcript variant 2, mRNA.
1654	DDX3X	Homo sapiens DEAD-box helicase 3 X-linked (DDX3X), transcriptvariant 2, mRNA.
284058	KANSL1	Homo sapiens KAT8 regulatory NSL complex subunit 1 (KANSL1),transcript variant 3, mRNA.
5978	REST	Homo sapiens RE1 silencing transcription factor (REST), transcriptvariant 2, mRNA.
23126	POGZ	Homo sapiens pogo transposable element derived with ZNF domain(POGZ), transcript variant 4, mRNA.
1649	DDIT3	Homo sapiens DNA damage inducible transcript 3 (DDIT3), transcriptvariant 1, mRNA.
6427	SRSF2	Homo sapiens serine and arginine rich splicing factor 2 (SRSF2),transcript variant 2, mRNA.
23405	DICER1	Homo sapiens dicer 1, ribonuclease III (DICER1), transcript variant3, mRNA.
7049	TGFBR3	Homo sapiens transforming growth factor beta receptor 3 (TGFBR3),transcript variant 2, mRNA.
6506	SLC1A2	Homo sapiens solute carrier family 1 member 2 (SLC1A2), transcriptvariant 2, mRNA.
1808	DPYSL2	Homo sapiens dihydropyrimidinase like 2 (DPYSL2), transcriptvariant 1, mRNA.
862	RUNX1T1	Homo sapiens RUNX1 partner transcriptional co-repressor 1(RUNX1T1), transcript variant 5, mRNA.
80031	SEMA6D	Homo sapiens semaphorin 6D (SEMA6D), transcript variant 7, mRNA.
83607	AMMECR1L	Homo sapiens AMMECR1 like (AMMECR1L), transcript variant 2, mRNA.
25777	SUN2	Homo sapiens Sad1 and UNC84 domain containing 2 (SUN2), transcriptvariant 1, mRNA.
55614	KIF16B	Homo sapiens kinesin family member 16B (KIF16B), transcript variant3, mRNA.
83544	DNAL1	Homo sapiens dynein axonemal light chain 1 (DNAL1), transcriptvariant 2, mRNA.
4084	MXD1	Homo sapiens MAX dimerization protein 1 (MXD1), transcript variant2, mRNA.
659	BMPR2	Homo sapiens bone morphogenetic protein receptor type 2 (BMPR2),mRNA.
10018	BCL2L11	Homo sapiens BCL2 like 11 (BCL2L11), transcript variant 11, mRNA.
4194	MDM4	Homo sapiens MDM4 regulator of p53 (MDM4), transcript variant 2,mRNA.
832	CAPZB	Homo sapiens capping actin protein of muscle Z-line subunit beta(CAPZB), transcript variant 2, mRNA.
51742	ARID4B	Homo sapiens AT-rich interaction domain 4B (ARID4B), transcriptvariant 3, mRNA.
1789	DNMT3B	Homo sapiens DNA methyltransferase 3 beta (DNMT3B), transcriptvariant 7, mRNA.
9689	BZW1	Homo sapiens basic leucine zipper and W2 domains 1 (BZW1),transcript variant 1, mRNA.
904	CCNT1	Homo sapiens cyclin T1 (CCNT1), transcript variant a, mRNA.
5295	PIK3R1	Homo sapiens phosphoinositide-3-kinase regulatory subunit 1(PIK3R1), transcript variant 4, mRNA.
1073	CFL2	Homo sapiens cofilin 2 (CFL2), transcript variant 5, mRNA.
257019	FRMD3	Homo sapiens FERM domain containing 3 (FRMD3), transcript variant2, mRNA.
6667	SP1	Homo sapiens Sp1 transcription factor (SP1), transcript variant 3,mRNA.
26084	ARHGEF26	Homo sapiens Rho guanine nucleotide exchange factor 26 (ARHGEF26),transcript variant 1, mRNA.
5869	RAB5B	Homo sapiens RAB5B, member RAS oncogene family (RAB5B), transcriptvariant 2, mRNA.
10769	PLK2	Homo sapiens polo like kinase 2 (PLK2), transcript variant 2, mRNA.
390	RND3	Homo sapiens Rho family GTPase 3 (RND3), transcript variant 1,mRNA.
56937	PMEPA1	Homo sapiens prostate transmembrane protein, androgen induced 1(PMEPA1), transcript variant 5, mRNA.
64766	S100PBP	Homo sapiens S100P binding protein (S100PBP), transcript variant 3,mRNA.
387338	NSUN4	Homo sapiens NOP2/Sun RNA methyltransferase 4 (NSUN4), transcriptvariant 2, mRNA.
1656	DDX6	Homo sapiens DEAD-box helicase 6 (DDX6), transcript variant 2,mRNA.
5962	RDX	Homo sapiens radixin (RDX), transcript variant 1, mRNA.
6660	SOX5	Homo sapiens SRY-box transcription factor 5 (SOX5), transcriptvariant 4, mRNA.
23175	LPIN1	Homo sapiens lipin 1 (LPIN1), transcript variant 2, mRNA.
5170	PDPK1	Homo sapiens 3-phosphoinositide dependent protein kinase 1 (PDPK1),transcript variant 3, mRNA.
9575	CLOCK	Homo sapiens clock circadian regulator (CLOCK), transcript variant1, mRNA.
374986	MIGA1	Homo sapiens mitoguardin 1 (MIGA1), transcript variant 2, mRNA.
94134	ARHGAP12	Homo sapiens Rho GTPase activating protein 12 (ARHGAP12),transcript variant 2, mRNA.
3927	LASP1	Homo sapiens LIM and SH3 protein 1 (LASP1), transcript variant 2,mRNA.
54920	DUS2	Homo sapiens dihydrouridine synthase 2 (DUS2), transcript variant2, mRNA.
51527	GSKIP	Homo sapiens GSK3B interacting protein (GSKIP), transcript variant1, mRNA.
6198	RPS6KB1	Homo sapiens ribosomal protein S6 kinase B1 (RPS6KB1), transcriptvariant 2, mRNA.
5573	PRKAR1A	Homo sapiens protein kinase cAMP-dependent type I regulatorysubunit alpha (PRKAR1A), transcript variant 4, mRNA.
55432	YOD1	Homo sapiens YOD1 deubiquitinase (YOD1), transcript variant 2,mRNA.
2494	NR5A2	Homo sapiens nuclear receptor subfamily 5 group A member 2 (NR5A2),transcript variant 3, mRNA.
6392	SDHD	Homo sapiens succinate dehydrogenase complex subunit D (SDHD),transcript variant 2, mRNA; nuclear gene for mitochondrial product.
7050	TGIF1	Homo sapiens TGFB induced factor homeobox 1 (TGIF1), transcriptvariant 9, mRNA.
8243	SMC1A	Homo sapiens structural maintenance of chromosomes 1A (SMC1A),transcript variant 2, mRNA.
5991	RFX3	Homo sapiens regulatory factor X3 (RFX3), transcript variant 3,mRNA.
57502	NLGN4X	Homo sapiens neuroligin 4 X-linked (NLGN4X), transcript variant 3,mRNA.
10672	GNA13	Homo sapiens G protein subunit alpha 13 (GNA13), transcript variant2, mRNA.
83931	STK40	Homo sapiens serine/threonine kinase 40 (STK40), transcript variant1, mRNA.
79791	FBXO31	Homo sapiens F-box protein 31 (FBXO31), transcript variant 2, mRNA.
51430	SUCO	Homo sapiens SUN domain containing ossification factor (SUCO),transcript variant 3, mRNA.
7227	TRPS1	Homo sapiens transcriptional repressor GATA binding 1 (TRPS1),transcript variant 2, mRNA.
64397	ZNF106	Homo sapiens zinc finger protein 106 (ZNF106), transcript variant2, mRNA.
5316	PKNOX1	Homo sapiens PBX/knotted 1 homeobox 1 (PKNOX1), transcript variant2, mRNA.
4833	NME4	Homo sapiens NME/NM23 nucleoside diphosphate kinase 4 (NME4),transcript variant 2, mRNA; nuclear gene for mitochondrial product.
116068	LYSMD3	Homo sapiens LysM domain containing 3 (LYSMD3), transcript variant2, mRNA.
23035	PHLPP2	Homo sapiens PH domain and leucine rich repeat protein phosphatase2 (PHLPP2), transcript variant 2, mRNA.
59084	ENPP5	Homo sapiens ectonucleotide pyrophosphatase/phosphodiesterasefamily member 5 (ENPP5), transcript variant 1, mRNA.
7182	NR2C2	Homo sapiens nuclear receptor subfamily 2 group C member 2 (NR2C2),transcript variant 2, mRNA.
11176	BAZ2A	Homo sapiens bromodomain adjacent to zinc finger domain 2A (BAZ2A),transcript variant 2, mRNA.
56946	EMSY	Homo sapiens EMSY transcriptional repressor, BRCA2 interacting(EMSY), transcript variant 1, mRNA.
57646	USP28	Homo sapiens ubiquitin specific peptidase 28 (USP28), transcriptvariant 2, mRNA.
54700	RRN3	Homo sapiens RRN3 homolog, RNA polymerase I transcription factor(RRN3), transcript variant 2, mRNA.
22893	BAHD1	Homo sapiens bromo adjacent homology domain containing 1 (BAHD1),transcript variant 2, mRNA.
3149	HMGB3	Homo sapiens high mobility group box 3 (HMGB3), transcript variant1, mRNA.
51621	KLF13	Homo sapiens Kruppel like factor 13 (KLF13), transcript variant 2,mRNA.
22924	MAPRE3	Homo sapiens microtubule associated protein RP/EB family member 3(MAPRE3), transcript variant 2, mRNA.
9819	TSC22D2	Homo sapiens TSC22 domain family member 2 (TSC22D2), transcriptvariant 2, mRNA.
79598	CEP97	Homo sapiens centrosomal protein 97 (CEP97), transcript variant 2,mRNA.
7871	SLMAP	Homo sapiens sarcolemma associated protein (SLMAP), transcriptvariant 1, mRNA.
55246	CCDC25	Homo sapiens coiled-coil domain containing 25 (CCDC25), transcriptvariant 2, mRNA.
57520	HECW2	Homo sapiens HECT, C2 and WW domain containing E3 ubiquitin proteinligase 2 (HECW2), transcript variant 2, mRNA.
124491	TMEM170A	Homo sapiens transmembrane protein 170A (TMEM170A), transcriptvariant 2, mRNA.
89970	RSPRY1	Homo sapiens ring finger and SPRY domain containing 1 (RSPRY1),transcript variant 2, mRNA.
10150	MBNL2	Homo sapiens muscleblind like splicing regulator 2 (MBNL2),transcript variant 4, mRNA.
4673	NAP1L1	Homo sapiens nucleosome assembly protein 1 like 1 (NAP1L1),transcript variant 3, mRNA.
112399	EGLN3	Homo sapiens egl-9 family hypoxia inducible factor 3 (EGLN3),transcript variant 2, mRNA.
80012	PHC3	Homo sapiens polyhomeotic homolog 3 (PHC3), transcript variant 2,mRNA.
57018	CCNL1	Homo sapiens cyclin L1 (CCNL1), transcript variant 2, mRNA.
80315	CPEB4	Homo sapiens cytoplasmic polyadenylation element binding protein 4(CPEB4), transcript variant 2, mRNA.
7813	EVI5	Homo sapiens ecotropic viral integration site 5 (EVI5), transcriptvariant 1, mRNA.
5799	PTPRN2	Homo sapiens protein tyrosine phosphatase receptor type N2(PTPRN2), transcript variant 4, mRNA.
9397	NMT2	Homo sapiens N-myristoyltransferase 2 (NMT2), transcript variant 2,mRNA.
80205	CHD9	Homo sapiens chromodomain helicase DNA binding protein 9 (CHD9),transcript variant 1, mRNA.
55238	SLC38A7	Homo sapiens solute carrier family 38 member 7 (SLC38A7),transcript variant 2, mRNA.
1009	CDH11	Homo sapiens cadherin 11 (CDH11), transcript variant 2, mRNA.
2048	EPHB2	Homo sapiens EPH receptor B2 (EPHB2), transcript variant 3, mRNA.
51761	ATP8A2	Homo sapiens ATPase phospholipid transporting 8A2 (ATP8A2),transcript variant 2, mRNA.
5606	MAP2K3	Homo sapiens mitogen-activated protein kinase kinase 3 (MAP2K3),transcript variant D, mRNA.
26523	AGO1	Homo sapiens argonaute RISC component 1 (AGO1), transcript variant1, mRNA.
10336	PCGF3	Homo sapiens polycomb group ring finger 3 (PCGF3), transcriptvariant 1, mRNA.
151742	PPM1L	Homo sapiens protein phosphatase, Mg2+/Mn2+ dependent 1L (PPM1L),transcript variant 2, mRNA.
201514	ZNF584	Homo sapiens zinc finger protein 584 (ZNF584), transcript variant2, mRNA.
5602	MAPK10	Homo sapiens mitogen-activated protein kinase 10 (MAPK10),transcript variant 5, mRNA.
3159	HMGA1	Homo sapiens high mobility group AT-hook 1 (HMGA1), transcriptvariant 8, mRNA.
663	BNIP2	Homo sapiens BCL2 interacting protein 2 (BNIP2), transcript variant1, mRNA.
3716	JAK1	Homo sapiens Janus kinase 1 (JAK1), transcript variant 2, mRNA.
9772	TMEM94	Homo sapiens transmembrane protein 94 (TMEM94), transcript variant2, mRNA.
7392	USF2	Homo sapiens upstream transcription factor 2, c-fos interacting(USF2), transcript variant 3, mRNA.
79718	TBL1XR1	Homo sapiens TBL1X receptor 1 (TBL1XR1), transcript variant 2,mRNA.
23512	SUZ12	Homo sapiens SUZ12 polycomb repressive complex 2 subunit (SUZ12),transcript variant 2, mRNA.
4863	NPAT	Homo sapiens nuclear protein, coactivator of histone transcription(NPAT), transcript variant 1, mRNA.
9475	ROCK2	Homo sapiens Rho associated coiled-coil containing protein kinase 2(ROCK2), transcript variant 2, mRNA.
55137	FIGN	Homo sapiens fidgetin, microtubule severing factor (FIGN),transcript variant 2, mRNA.
81	ACTN4	Homo sapiens actinin alpha 4 (ACTN4), transcript variant 2, mRNA.
201626	PDE12	Homo sapiens phosphodiesterase 12 (PDE12), transcript variant 2,mRNA.
9252	RPS6KA5	Homo sapiens ribosomal protein S6 kinase A5 (RPS6KA5), transcriptvariant 3, mRNA.
124540	MSI2	Homo sapiens musashi RNA binding protein 2 (MSI2), transcriptvariant 3, mRNA.
53981	CPSF2	Homo sapiens cleavage and polyadenylation specific factor 2(CPSF2), transcript variant 2, mRNA.
6790	AURKA	Homo sapiens aurora kinase A (AURKA), transcript variant 7, mRNA.
387893	KMT5A	Homo sapiens lysine methyltransferase 5A (KMT5A), transcriptvariant 2, mRNA.
57546	PDP2	Homo sapiens pyruvate dehyrogenase phosphatase catalytic subunit 2(PDP2), transcript variant 2, mRNA; nuclear gene for mitochondrial
91694	LONRF1	Homo sapiens LON peptidase N-terminal domain and ring finger 1(LONRF1), transcript variant 2, mRNA.
93380	MMGT1	Homo sapiens membrane magnesium transporter 1 (MMGT1), transcriptvariant 2, mRNA.
6623	SNCG	Homo sapiens synuclein gamma (SNCG), transcript variant 2, mRNA.
220988	HNRNPA3	Homo sapiens heterogeneous nuclear ribonucleoprotein A3 (HNRNPA3),transcript variant 2, mRNA.
10891	PPARGC1A	Homo sapiens PPARG coactivator 1 alpha (PPARGC1A), transcriptvariant 1, mRNA.
81603	TRIM8	Homo sapiens tripartite motif containing 8 (TRIM8), transcriptvariant 2, mRNA.
23492	CBX7	Homo sapiens chromobox 7 (CBX7), transcript variant 2, mRNA.
1956	EGFR	Homo sapiens epidermal growth factor receptor (EGFR), transcriptvariant 5, mRNA.
27292	DIMT1	Homo sapiens DIM1 rRNA methyltransferase and ribosome maturationfactor (DIMT1), transcript variant 2, mRNA.
9842	PLEKHM1	Homo sapiens pleckstrin homology and RUN domain containing M1(PLEKHM1), transcript variant 4, mRNA.
2247	FGF2	Homo sapiens fibroblast growth factor 2 (FGF2), transcript variant1b, mRNA.
137964	GPAT4	Homo sapiens glycerol-3-phosphate acyltransferase 4 (GPAT4),transcript variant 2, mRNA.
5283	PIGH	Homo sapiens phosphatidylinositol glycan anchor biosynthesis classH (PIGH), transcript variant 2, mRNA.
3842	TNPO1	Homo sapiens transportin 1 (TNPO1), transcript variant 3, mRNA.
6305	SBF1	Homo sapiens SET binding factor 1 (SBF1), transcript variant 2,mRNA.
4857	NOVA1	Homo sapiens NOVA alternative splicing regulator 1 (NOVA1),transcript variant 4, mRNA.
79572	ATP13A3	Homo sapiens ATPase 13A3 (ATP13A3), transcript variant 2, mRNA.
91010	FMNL3	Homo sapiens formin like 3 (FMNL3), transcript variant 3, mRNA.
6774	STAT3	Homo sapiens signal transducer and activator of transcription 3(STAT3), transcript variant 4, mRNA.
10622	POLR3G	Homo sapiens RNA polymerase III subunit G (POLR3G), transcriptvariant 3, mRNA.
22848	AAK1	Homo sapiens AP2 associated kinase 1 (AAK1), transcript variant 2,mRNA.
10746	MAP3K2	Homo sapiens mitogen-activated protein kinase kinase kinase 2(MAP3K2), transcript variant 2, mRNA.
79602	ADIPOR2	Homo sapiens adiponectin receptor 2 (ADIPOR2), transcript variant1, mRNA.
64393	ZMAT3	Homo sapiens zinc finger matrin-type 3 (ZMAT3), transcript variant3, mRNA.
200081	TXLNA	Homo sapiens taxilin alpha (TXLNA), transcript variant 2, mRNA.
10681	GNB5	Homo sapiens G protein subunit beta 5 (GNB5), transcript variant 3,mRNA.
6868	ADAM17	Homo sapiens ADAM metallopeptidase domain 17 (ADAM17), transcriptvariant 2, mRNA.
57507	ZNF608	Homo sapiens zinc finger protein 608 (ZNF608), transcript variant2, mRNA.
90007	MIDN	Homo sapiens midnolin (MIDN), transcript variant 1, mRNA.
54482	TRMT13	Homo sapiens tRNA methyltransferase 13 homolog (TRMT13), transcriptvariant 2, mRNA.
1629	DBT	Homo sapiens dihydrolipoamide branched chain transacylase E2 (DBT),transcript variant 2, mRNA; nuclear gene for mitochondrial product.
9908	G3BP2	Homo sapiens G3BP stress granule assembly factor 2 (G3BP2),transcript variant 4, mRNA.
382	ARF6	Homo sapiens ADP ribosylation factor 6 (ARF6), mRNA.
2005	ELK4	Homo sapiens ETS transcription factor ELK4 (ELK4), transcriptvariant a, mRNA.
2308	FOXO1	Homo sapiens forkhead box O1 (FOXO1), mRNA.
2526	FUT4	Homo sapiens fucosyltransferase 4 (FUT4), mRNA.
2549	GAB1	Homo sapiens GRB2 associated binding protein 1 (GAB1), transcriptvariant 2, mRNA.
3178	HNRNPA1	Homo sapiens heterogeneous nuclear ribonucleoprotein A1 (HNRNPA1),transcript variant 1, mRNA.
3840	KPNA4	Homo sapiens karyopherin subunit alpha 4 (KPNA4), mRNA.
3930	LBR	Homo sapiens lamin B receptor (LBR), transcript variant 1, mRNA.
4478	MSN	Homo sapiens moesin (MSN), mRNA.
4697	NDUFA4	Homo sapiens NDUFA4 mitochondrial complex associated (NDUFA4),mRNA.
5155	PDGFB	Homo sapiens platelet derived growth factor subunit B (PDGFB),transcript variant 1, mRNA.
5326	PLAGL2	Homo sapiens PLAG1 like zinc finger 2 (PLAGL2), mRNA.
5578	PRKCA	Homo sapiens protein kinase C alpha (PRKCA), mRNA.
5865	RAB3B	Homo sapiens RAB3B, member RAS oncogene family (RAB3B), mRNA.
5921	RASA1	Homo sapiens RAS p21 protein activator 1 (RASA1), transcriptvariant 1, mRNA.
6095	RORA	Homo sapiens RAR related orphan receptor A (RORA), transcriptvariant 3, mRNA.
6624	FSCN1	Homo sapiens fascin actin-bundling protein 1 (FSCN1), mRNA.
6664	SOX11	Homo sapiens SRY-box transcription factor 11 (SOX11), mRNA.
6874	TAF4	Homo sapiens TATA-box binding protein associated factor 4 (TAF4),mRNA.
7357	UGCG	Homo sapiens UDP-glucose ceramide glucosyltransferase (UGCG), mRNA.
9422	ZNF264	Homo sapiens zinc finger protein 264 (ZNF264), mRNA.
7855	FZD5	Homo sapiens frizzled class receptor 5 (FZD5), mRNA.
8445	DYRK2	Homo sapiens dual specificity tyrosine phosphorylation regulatedkinase 2 (DYRK2), transcript variant 1, mRNA.
8613	PLPP3	Homo sapiens phospholipid phosphatase 3 (PLPP3), mRNA.
8651	SOCS1	Homo sapiens suppressor of cytokine signaling 1 (SOCS1), mRNA.
8723	SNX4	Homo sapiens sorting nexin 4 (SNX4), transcript variant 1, mRNA.
8744	TNFSF9	Homo sapiens TNF superfamily member 9 (TNFSF9), mRNA.
8932	MBD2	Homo sapiens methyl-CpG binding domain protein 2 (MBD2), transcriptvariant 1, mRNA.
1870	E2F2	Homo sapiens E2F transcription factor 2 (E2F2), mRNA.
1979	EIF4EBP2	Homo sapiens eukaryotic translation initiation factor 4E bindingprotein 2 (EIF4EBP2), mRNA.
9306	SOCS6	Homo sapiens suppressor of cytokine signaling 6 (SOCS6), mRNA.
1844	DUSP2	Homo sapiens dual specificity phosphatase 2 (DUSP2), mRNA.
1857	DVL3	Homo sapiens dishevelled segment polarity protein 3 (DVL3), mRNA.
3192	HNRNPU	Homo sapiens heterogeneous nuclear ribonucleoprotein U (HNRNPU),transcript variant 2, mRNA.
3799	KIF5B	Homo sapiens kinesin family member 5B (KIF5B), mRNA.
3745	KCNB1	Homo sapiens potassium voltage-gated channel subfamily B member 1(KCNB1), mRNA.
4323	MMP14	Homo sapiens matrix metallopeptidase 14 (MMP14), mRNA.
5229	PGGT1B	Homo sapiens protein geranylgeranyltransferase type I subunit beta(PGGT1B), mRNA.
6319	SCD	Homo sapiens stearoyl-CoA desaturase (SCD), mRNA.
70	ACTC1	Homo sapiens actin alpha cardiac muscle 1 (ACTC1), mRNA.
602	BCL3	Homo sapiens BCL3 transcription coactivator (BCL3), mRNA.
4089	SMAD4	Homo sapiens SMAD family member 4 (SMAD4), mRNA.
10036	CHAF1A	Homo sapiens chromatin assembly factor 1 subunit A (CHAF1A), mRNA.
3667	IRS1	Homo sapiens insulin receptor substrate 1 (IRS1), mRNA.
10105	PPIF	Homo sapiens peptidylprolyl isomerase F (PPIF), mRNA; nuclear genefor mitochondrial product.
10184	LHFPL2	Homo sapiens LHFPL tetraspan subfamily member 2 (LHFPL2), mRNA.
4520	MTF1	Homo sapiens metal regulatory transcription factor 1 (MTF1), mRNA.
7386	UQCRFS1	Homo sapiens ubiquinol-cytochrome c reductase, Rieske iron-sulfurpolypeptide 1 (UQCRFS1), mRNA; nuclear gene for mitochondrial
8289	ARID1A	Homo sapiens AT-rich interaction domain 1A (ARID1A), transcriptvariant 1, mRNA.
3268	AGFG2	Homo sapiens ArfGAP with FG repeats 2 (AGFG2), mRNA.
4801	NFYB	Homo sapiens nuclear transcription factor Y subunit beta (NFYB),mRNA.
5290	PIK3CA	Homo sapiens phosphatidylinositol-4,5-bisphosphate 3-kinasecatalytic subunit alpha (PIK3CA), mRNA.
5300	PIN1	Homo sapiens peptidylprolyl cis/trans isomerase, NIMA-interacting 1(PIN1), transcript variant 1, mRNA.
5611	DNAJC3	Homo sapiens DnaJ heat shock protein family (Hsp40) member C3(DNAJC3), mRNA.
10565	ARFGEF1	Homo sapiens ADP ribosylation factor guanine nucleotide exchangefactor 1 (ARFGEF1), mRNA.
10773	ZBTB6	Homo sapiens zinc finger and BTB domain containing 6 (ZBTB6), mRNA.
7832	BTG2	Homo sapiens BTG anti-proliferation factor 2 (BTG2), mRNA.
11057	ABHD2	Homo sapiens abhydrolase domain containing 2, acylglycerol lipase(ABHD2), transcript variant 1, mRNA.
10762	NUP50	Homo sapiens nucleoporin 50 (NUP50), transcript variant 2, mRNA.
11193	WBP4	Homo sapiens WW domain binding protein 4 (WBP4), mRNA.
23429	RYBP	Homo sapiens RING1 and YY1 binding protein (RYBP), mRNA.
23633	KPNA6	Homo sapiens karyopherin subunit alpha 6 (KPNA6), mRNA.
29116	MYLIP	Homo sapiens myosin regulatory light chain interacting protein(MYLIP), mRNA.
22884	WDR37	Homo sapiens WD repeat domain 37 (WDR37), mRNA.
28962	OSTM1	Homo sapiens osteoclastogenesis associated transmembrane protein 1(OSTM1), mRNA.
29035	C16orf72	Homo sapiens chromosome 16 open reading frame 72 (C16orf72), mRNA.
10166	SLC25A15	Homo sapiens solute carrier family 25 member 15 (SLC25A15), mRNA;nuclear gene for mitochondrial product.
27125	AFF4	Homo sapiens AF4/FMR2 family member 4 (AFF4), mRNA.
9695	EDEM1	Homo sapiens ER degradation enhancing alpha-mannosidase likeprotein 1 (EDEM1), mRNA.
9792	SERTAD2	Homo sapiens SERTA domain containing 2 (SERTAD2), mRNA.
23011	RAB21	Homo sapiens RAB21, member RAS oncogene family (RAB21), mRNA.
23014	FBXO21	Homo sapiens F-box protein 21 (FBXO21), transcript variant 2, mRNA.
66008	TRAK2	Homo sapiens trafficking kinesin protein 2 (TRAK2), mRNA.
23307	FKBP15	Homo sapiens FKBP prolyl isomerase family member 15 (FKBP15), mRNA.
23503	ZFYVE26	Homo sapiens zinc finger FYVE-type containing 26 (ZFYVE26), mRNA.
25778	DSTYK	Homo sapiens dual serine/threonine and tyrosine protein kinase(DSTYK), transcript variant 1, mRNA.
25921	ZDHHC5	Homo sapiens zinc finger DHHC-type palmitoyltransferase 5 (ZDHHC5),mRNA.
51132	RLIM	Homo sapiens ring finger protein, LIM domain interacting (RLIM),transcript variant 1, mRNA.
51701	NLK	Homo sapiens nemo like kinase (NLK), mRNA.
51274	KLF3	Homo sapiens Kruppel like factor 3 (KLF3), mRNA.
84146	ZNF644	Homo sapiens zinc finger protein 644 (ZNF644), transcript variant3, mRNA.
2872	MKNK2	Homo sapiens MAPK interacting serine/threonine kinase 2 (MKNK2),transcript variant 1, mRNA.
54805	CNNM2	Homo sapiens cyclin and CBS domain divalent metal cation transportmediator 2 (CNNM2), transcript variant 1, mRNA.
54891	INO80D	Homo sapiens INO80 complex subunit D (INO80D), mRNA.
55662	HIF1AN	Homo sapiens hypoxia inducible factor 1 subunit alpha inhibitor(HIF1AN), mRNA.
55326	AGPAT5	Homo sapiens 1-acylglycerol-3-phosphate O-acyltransferase 5(AGPAT5), mRNA.
56135	PCDHAC1	Homo sapiens protocadherin alpha subfamily C, 1 (PCDHAC1),transcript variant 1, mRNA.
56145	PCDHA3	Homo sapiens protocadherin alpha 3 (PCDHA3), transcript variant 1,mRNA.
56886	UGGT1	Homo sapiens UDP-glucose glycoprotein glucosyltransferase 1(UGGT1), transcript variant 1, mRNA.
56648	EIF5A2	Homo sapiens eukaryotic translation initiation factor 5A2 (EIF5A2),mRNA.
56675	NRIP3	Homo sapiens nuclear receptor interacting protein 3 (NRIP3), mRNA.
57532	NUFIP2	Homo sapiens nuclear FMR1 interacting protein 2 (NUFIP2), mRNA.
57575	PCDH10	Homo sapiens protocadherin 10 (PCDH10), transcript variant 2, mRNA.
57606	SLAIN2	Homo sapiens SLAIN motif family member 2 (SLAIN2), mRNA.
57695	USP37	Homo sapiens ubiquitin specific peptidase 37 (USP37), mRNA.
5494	PPM1A	Homo sapiens protein phosphatase, Mg2+/Mn2+ dependent 1A (PPM1A),transcript variant 1, mRNA.
57169	ZNFX1	Homo sapiens zinc finger NFX1-type containing 1 (ZNFX1), mRNA.
8897	MTMR3	Homo sapiens myotubularin related protein 3 (MTMR3), transcriptvariant 3, mRNA.
8884	SLC5A6	Homo sapiens solute carrier family 5 member 6 (SLC5A6), transcriptvariant 1, mRNA.
58527	ABRACL	Homo sapiens ABRA C-terminal like (ABRACL), mRNA.
59345	GNB4	Homo sapiens G protein subunit beta 4 (GNB4), mRNA.
152006	RNF38	Homo sapiens ring finger protein 38 (RNF38), transcript variant 1,mRNA.
8864	PER2	Homo sapiens period circadian regulator 2 (PER2), mRNA.
79018	GID4	Homo sapiens GID complex subunit 4 homolog (GID4), mRNA.
79646	PANK3	Homo sapiens pantothenate kinase 3 (PANK3), mRNA.
79727	LIN28A	Homo sapiens lin-28 homolog A (LIN28A), mRNA.
79776	ZFHX4	Homo sapiens zinc finger homeobox 4 (ZFHX4), mRNA.
80351	TNKS2	Homo sapiens tankyrase 2 (TNKS2), mRNA.
80762	NDFIP1	Homo sapiens Nedd4 family interacting protein 1 (NDFIP1), mRNA.
80774	LIMD2	Homo sapiens LIM domain containing 2 (LIMD2), mRNA.
80311	KLHL15	Homo sapiens kelch like family member 15 (KLHL15), mRNA.
81573	ANKRD13C	Homo sapiens ankyrin repeat domain 13C (ANKRD13C), mRNA.
81876	RAB1B	Homo sapiens RAB1B, member RAS oncogene family (RAB1B), mRNA.
83442	SH3BGRL3	Homo sapiens SH3 domain binding glutamate rich protein like 3(SH3BGRL3), mRNA.
84937	ZNRF1	Homo sapiens zinc and ring finger 1 (ZNRF1), mRNA.
84243	ZDHHC18	Homo sapiens zinc finger DHHC-type palmitoyltransferase 18(ZDHHC18), mRNA.
84919	PPP1R15B	Homo sapiens protein phosphatase 1 regulatory subunit 15B(PPP1R15B), mRNA.
5814	PURB	Homo sapiens purine rich element binding protein B (PURB), mRNA.
85463	ZC3H12C	Homo sapiens zinc finger CCCH-type containing 12C (ZC3H12C), mRNA.
112939	NACC1	Homo sapiens nucleus accumbens associated 1 (NACC1), mRNA.
116496	NIBAN1	Homo sapiens niban apoptosis regulator 1 (NIBAN1), mRNA.
595	CCND1	Homo sapiens cyclin D1 (CCND1), mRNA.
140735	DYNLL2	Homo sapiens dynein light chain LC8-type 2 (DYNLL2), mRNA.
131566	DCBLD2	Homo sapiens discoidin, CUB and LCCL domain containing 2 (DCBLD2),mRNA.
113419	TEX261	Homo sapiens testis expressed 261 (TEX261), mRNA.
140775	SMCR8	Homo sapiens SMCR8-C9orf72 complex subunit (SMCR8), mRNA.
154743	BMT2	Homo sapiens base methyltransferase of 25S rRNA 2 homolog (BMT2),mRNA.
161742	SPRED1	Homo sapiens sprouty related EVH1 domain containing 1 (SPRED1),mRNA.
203523	ZNF449	Homo sapiens zinc finger protein 449 (ZNF449), mRNA.
9683	N4BP1	Homo sapiens NEDD4 binding protein 1 (N4BP1), mRNA.
205327	C2orf69	Homo sapiens chromosome 2 open reading frame 69 (C2orf69), mRNA;nuclear gene for mitochondrial product.
254048	UBN2	Homo sapiens ubinuclein 2 (UBN2), mRNA.
283209	PGM2L1	Homo sapiens phosphoglucomutase 2 like 1 (PGM2L1), mRNA.
153339	TMEM167A	Homo sapiens transmembrane protein 167A (TMEM167A), mRNA.
157638	LRATD2	Homo sapiens LRAT domain containing 2 (LRATD2), transcript variant1, mRNA.
284361	EMC10	Homo sapiens ER membrane protein complex subunit 10 (EMC10),transcript variant 1, mRNA.
285636	RIMOC1	Homo sapiens RAB7A interacting MON1-CCZ1 complex subunit 1(RIMOC1), mRNA.
339983	NAT8L	Homo sapiens N-acetyltransferase 8 like (NAT8L), mRNA.
201595	STT3B	Homo sapiens STT3 oligosaccharyltransferase complex catalyticsubunit B (STT3B), mRNA.
8473	OGT	Homo sapiens O-linked N-acetylglucosamine (GlcNAc) transferase(OGT), transcript variant 1, mRNA.
165324	UBXN2A	Homo sapiens UBX domain protein 2A (UBXN2A), mRNA.
348995	NUP43	Homo sapiens nucleoporin 43 (NUP43), transcript variant 1, mRNA.
10721	POLQ	Homo sapiens DNA polymerase theta (POLQ), mRNA.
283377	SPRYD4	Homo sapiens SPRY domain containing 4 (SPRYD4), mRNA.
