# Supplementary material for: HTLV-1 and HTLV-2 infections significantly alter small RNA expression in asymptomatic carriers
Source: Front Med (Lausanne). 2025 Feb 17;12:1547712. doi: 10.3389/fmed.2025.1547712 (PMC11872698; doi:10.3389/fmed.2025.1547712)
Supplement: Supplementary file 1 [file Data_Sheet_1.zip › Supplementary Material/Supplementary Tables/Table S5.xlsx]

## Sheet: UP_KW_CELLULAR_COMPONENT
Table S5. Full record of remarkable functional annotations of target genes
Category	Term	Count	%	PValue	Genes	List Total	Pop Hits	Pop Total	Fold Enrichment	Bonferroni	Benjamini	FDR
UP_KW_CELLULAR_COMPONENT	KW-0539~Nucleus	224	45.5285	1.69181e-14	8651, 64397, 4299, 81603, 94241, 351, 595, 596, 55326, 127933, 79776, 10891, 57509, 4601, 10773, 5814, 2308, 64393, 51527, 6241, 403341, 11193, 22884, 4739, 23175, 6239, 4857, 4194, 348995, 9887, 7465, 5048, 83931, 6809, 57646, 29127, 54014, 4863, 6925, 4084, 4087, 161742, 4088, 4089, 8202, 390980, 8445, 4520, 3551, 23035, 5170, 57532, 84458, 2332, 80774, 152006, 7227, 6259, 11176, 54700, 5602, 6…	448	5858	17942	1.53141	6.91891e-13	6.93644e-13	5.75217e-13
UP_KW_CELLULAR_COMPONENT	KW-0963~Cytoplasm	199	40.4472	6.22527e-08	5142, 5144, 8897, 79094, 81603, 94241, 351, 595, 596, 116496, 1456, 10891, 57509, 2308, 51527, 6241, 124540, 22884, 120, 4739, 23175, 30011, 79646, 54920, 4735, 5283, 9887, 27, 65267, 5048, 64854, 3416, 83931, 81876, 29127, 57520, 54014, 4087, 4088, 4089, 8202, 8445, 4520, 3551, 23035, 66008, 5170, 382, 10769, 57532, 2332, 80774, 1808, 5962, 5049, 6259, 5602, 10521, 10642, 22954, 1021, 285636, 23…	448	5805	17942	1.37292	2.55236e-06	1.27618e-06	1.0583e-06
UP_KW_CELLULAR_COMPONENT	KW-0137~Centromere	11	2.23577	0.00400423	348995, 3192, 23219, 9793, 8243, 55920, 2332, 989, 284058, 23468, 4735	448	148	17942	2.97662	0.151685	0.0547245	0.0453813
UP_KW_CELLULAR_COMPONENT	KW-0206~Cytoskeleton	51	10.3659	0.00838386	6790, 5144, 1021, 29780, 1654, 55920, 79933, 832, 57509, 6623, 998, 6624, 3799, 9793, 9475, 22924, 7170, 1073, 120, 4739, 3925, 3927, 30011, 55137, 83544, 55614, 4735, 4659, 27, 5048, 114884, 23503, 2009, 79598, 29127, 57520, 54014, 70, 7813, 140735, 57606, 3192, 7871, 7157, 10769, 1808, 5962, 84056, 81, 4478, 989	448	1422	17942	1.43636	0.291912	0.0859346	0.0712628
UP_KW_CELLULAR_COMPONENT	KW-0493~Microtubule	15	3.04878	0.0182116	6790, 22924, 5048, 221035, 2009, 3925, 29127, 55920, 55137, 83544, 57509, 84056, 55614, 3799, 140735	448	299	17942	2.00915	0.529311	0.124446	0.103199
UP_KW_CELLULAR_COMPONENT	KW-0333~Golgi apparatus	36	7.31707	0.0256407	79094, 2099, 390, 153339, 9583, 351, 2526, 80762, 51761, 84243, 57509, 56937, 7855, 55625, 813, 84068, 1956, 50999, 7357, 93380, 165324, 22862, 55790, 382, 164, 4739, 55275, 3949, 400, 116068, 23011, 8613, 5865, 9527, 10565, 80351	448	996	17942	1.44756	0.655266	0.150181	0.124541
UP_KW_CELLULAR_COMPONENT	KW-0158~Chromosome	24	4.87805	0.0422245	348995, 3192, 23219, 9793, 8243, 22893, 54790, 23126, 23468, 55294, 10725, 3149, 55920, 57695, 3159, 387893, 2332, 8932, 989, 284058, 57659, 80351, 4735, 10721	448	627	17942	1.53298	0.829466	0.196447	0.162907
UP_KW_CELLULAR_COMPONENT	KW-0966~Cell projection	43	8.73984	0.0448963	6790, 23307, 25946, 8473, 5420, 342371, 730094, 1462, 1021, 351, 80762, 29780, 1654, 2048, 1993, 51761, 54014, 140775, 998, 7855, 6624, 253559, 22848, 22849, 165324, 382, 4739, 26084, 10769, 55238, 80315, 4919, 83544, 2332, 23011, 5962, 4478, 989, 83442, 11057, 10642, 3745, 4735	448	1289	17942	1.33601	0.84792	0.196447	0.162907

## Sheet: UP_KW_MOLECULAR_FUNCTION
Category	Term	Count	%	PValue	Genes	List Total	Pop Hits	Pop Total	Fold Enrichment	Bonferroni	Benjamini	FDR
UP_KW_MOLECULAR_FUNCTION	KW-0678~Repressor	51	10.3659	1.00859e-10	22834, 6310, 595, 79776, 387893, 6667, 5611, 4204, 4601, 5978, 57507, 5814, 10336, 9991, 5991, 22849, 26523, 7050, 1789, 23492, 57673, 6239, 56946, 23429, 342371, 22893, 7182, 571, 2005, 51621, 7536, 10795, 79718, 4084, 3192, 7157, 112939, 23314, 23512, 463, 51274, 862, 84458, 2332, 11176, 7227, 1408, 6935, 57659, 1649, 5925	347	636	11889	2.74744	7.161e-09	7.16101e-09	6.55585e-09
UP_KW_MOLECULAR_FUNCTION	KW-0010~Activator	49	9.95935	6.54999e-08	94241, 6667, 10891, 4801, 2308, 5814, 22849, 22807, 1789, 602, 7008, 6239, 9689, 7026, 6774, 2099, 2494, 7182, 571, 6095, 1875, 2005, 1870, 54014, 51621, 4863, 1959, 5316, 79718, 6925, 9575, 3192, 6660, 4286, 7157, 8202, 6664, 4520, 2066, 5170, 463, 51274, 10725, 864, 84458, 2332, 5326, 6935, 1649	347	725	11889	2.31566	4.65048e-06	2.32525e-06	2.12875e-06
UP_KW_MOLECULAR_FUNCTION	KW-0694~RNA-binding	42	8.53659	7.05388e-05	23405, 25946, 9683, 65981, 10150, 6310, 23543, 387338, 3614, 1656, 1654, 127933, 1993, 57169, 53981, 10891, 7536, 6427, 91746, 64393, 3192, 220988, 9991, 22849, 3178, 124540, 23112, 26523, 9295, 9908, 80315, 57532, 2332, 11176, 54845, 54920, 79727, 10642, 10521, 27292, 56648, 4857	347	751	11889	1.91613	0.00499591	0.00140677	0.00128789
UP_KW_MOLECULAR_FUNCTION	KW-0418~Kinase	42	8.53659	7.92548e-05	6790, 7046, 6198, 27, 7465, 65267, 1021, 3480, 3716, 83931, 3815, 1456, 127933, 2048, 5578, 659, 8503, 10298, 51701, 1956, 5295, 9475, 22848, 5573, 8445, 2066, 3551, 9252, 5290, 25778, 5170, 10769, 10746, 1026, 4919, 2872, 30011, 79646, 6259, 5602, 4833, 5606	347	755	11889	1.90598	0.00561151	0.00140677	0.00128789
UP_KW_MOLECULAR_FUNCTION	KW-0829~Tyrosine-protein kinase	12	2.43902	0.00055597	3716, 3815, 2048, 7465, 27, 8445, 2066, 6259, 25778, 1956, 3480, 5606	347	116	11889	3.54437	0.0387155	0.00740871	0.00678262
UP_KW_MOLECULAR_FUNCTION	KW-0723~Serine/threonine-protein kinase	25	5.0813	0.000626088	6790, 7046, 6198, 65267, 1021, 83931, 1456, 127933, 5578, 659, 10298, 51701, 9475, 22848, 8445, 3551, 9252, 5290, 25778, 5170, 10769, 10746, 2872, 5602, 5606	347	399	11889	2.14676	0.043492	0.00740871	0.00678262
UP_KW_MOLECULAR_FUNCTION	KW-0238~DNA-binding	86	17.4797	0.000744719	22834, 9422, 25946, 6310, 2078, 201514, 54790, 23126, 84924, 1654, 80205, 79776, 3159, 55246, 6667, 4204, 4601, 10773, 4801, 2308, 5814, 403341, 5991, 22807, 7050, 1789, 57673, 2113, 7008, 8932, 6239, 23429, 5000, 7026, 342371, 6774, 26137, 2099, 2494, 7182, 571, 6095, 3614, 1875, 2005, 1870, 51742, 51621, 91748, 84146, 1959, 5316, 3930, 10795, 6925, 9575, 4084, 3192, 8289, 6660, 4087, 4286, 4088…	347	2110	11889	1.39647	0.0515201	0.00755357	0.00691524
UP_KW_MOLECULAR_FUNCTION	KW-0808~Transferase	84	17.0732	0.00104257	22954, 6790, 7046, 6198, 1021, 339983, 81603, 3480, 387338, 142891, 3716, 283209, 1456, 55326, 127933, 54675, 387893, 26036, 84243, 5578, 10298, 253558, 9397, 9475, 22848, 54482, 1789, 10746, 1026, 29116, 51132, 2872, 30011, 79646, 1629, 27292, 80351, 5229, 5283, 8473, 137964, 27, 7465, 65267, 154743, 25921, 84937, 2526, 331, 83931, 3815, 79796, 2048, 57520, 659, 8503, 55625, 283464, 1959, 51701,…	347	2072	11889	1.38901	0.0713849	0.00925279	0.00847087
UP_KW_MOLECULAR_FUNCTION	KW-0156~Chromatin regulator	17	3.45528	0.0232388	3192, 8289, 8473, 22893, 54790, 23314, 23512, 23492, 57673, 80205, 387893, 51742, 11176, 284058, 79718, 56946, 5925	347	317	11889	1.83741	0.811646	0.183329	0.167836
UP_KW_MOLECULAR_FUNCTION	KW-0012~Acyltransferase	11	2.23577	0.0401951	9575, 9397, 55326, 137964, 8202, 84243, 55625, 339983, 1629, 25921, 253558	347	182	11889	2.0708	0.945676	0.285385	0.261268

## Sheet: UP_KW_BIOLOGICAL_PROCESS
Category	Term	Count	%	PValue	Genes	List Total	Pop Hits	Pop Total	Fold Enrichment	Bonferroni	Benjamini	FDR
UP_KW_BIOLOGICAL_PROCESS	KW-0805~Transcription regulation	119	24.187	2.14186e-08	6874, 94241, 595, 79776, 27125, 26036, 10891, 7832, 4204, 4601, 10773, 2308, 57507, 5814, 403341, 22807, 7050, 51132, 23175, 8932, 6239, 56946, 23429, 342371, 6774, 26137, 7182, 6095, 1875, 54891, 1870, 54014, 140775, 4863, 5316, 79718, 51701, 6925, 4084, 8289, 6660, 4087, 4088, 4089, 8202, 390980, 6664, 4520, 2066, 112939, 23314, 5170, 203523, 57018, 51274, 3149, 84458, 7227, 11176, 5326, 54700,…	352	2414	11450	1.60351	2.05619e-06	2.05619e-06	1.92768e-06
UP_KW_BIOLOGICAL_PROCESS	KW-0804~Transcription	120	24.3902	5.75398e-08	6874, 94241, 595, 79776, 27125, 26036, 10891, 7832, 4204, 4601, 10773, 2308, 57507, 5814, 403341, 22807, 7050, 51132, 23175, 8932, 6239, 56946, 23429, 342371, 6774, 26137, 7182, 6095, 1875, 54891, 1870, 54014, 140775, 4863, 5316, 79718, 51701, 6925, 4084, 8289, 6660, 4087, 4088, 4089, 8202, 390980, 6664, 4520, 2066, 112939, 23314, 5170, 203523, 57018, 51274, 3149, 84458, 7227, 11176, 5326, 54700,…	352	2483	11450	1.57205	5.5238e-06	2.76191e-06	2.58929e-06
UP_KW_BIOLOGICAL_PROCESS	KW-0810~Translation regulation	14	2.84553	0.00027296	25946, 6198, 9689, 22849, 84919, 23112, 26523, 116496, 1654, 2872, 2332, 5611, 10642, 1979	352	136	11450	3.34851	0.0258673	0.00679137	0.00636691
UP_KW_BIOLOGICAL_PROCESS	KW-0131~Cell cycle	39	7.92683	0.000282974	348995, 6790, 6198, 7465, 5300, 5048, 1021, 54790, 23126, 79791, 23503, 595, 29127, 55920, 55787, 387893, 1870, 4863, 7813, 10298, 5537, 10036, 3192, 9793, 22924, 8243, 7157, 221035, 382, 4739, 1026, 57695, 55137, 84056, 989, 904, 1649, 4735, 5925	352	687	11450	1.84659	0.0268036	0.00679137	0.00636691
UP_KW_BIOLOGICAL_PROCESS	KW-0090~Biological rhythms	13	2.64228	0.00221805	9575, 3192, 8473, 9475, 8864, 7157, 55294, 6095, 7008, 6667, 10891, 5602, 1408	352	150	11450	2.81913	0.191981	0.0376648	0.0353107
UP_KW_BIOLOGICAL_PROCESS	KW-0132~Cell division	25	5.0813	0.00235405	348995, 6790, 7465, 5048, 1021, 23126, 23503, 595, 29127, 55920, 387893, 7813, 3192, 9793, 22924, 8243, 221035, 382, 4739, 57695, 55137, 84056, 989, 904, 4735	352	418	11450	1.94548	0.202485	0.0376648	0.0353107
UP_KW_BIOLOGICAL_PROCESS	KW-0053~Apoptosis	29	5.89431	0.00570209	23429, 7046, 8473, 23705, 6198, 79094, 351, 94241, 331, 10018, 596, 1654, 23241, 5578, 10298, 2308, 64393, 6242, 7157, 112399, 64400, 8445, 2066, 663, 2872, 30011, 90427, 1649, 10105	352	549	11450	1.71826	0.422454	0.0782001	0.0733126
UP_KW_BIOLOGICAL_PROCESS	KW-0945~Host-virus interaction	33	6.70732	0.0123067	23405, 8473, 23705, 6874, 6774, 23468, 3480, 3416, 1654, 23241, 6667, 8829, 1956, 3192, 5295, 4088, 7037, 7157, 3178, 3551, 23633, 55294, 2060, 57018, 9908, 3949, 30011, 2332, 3840, 4478, 3842, 904, 5925	352	690	11450	1.55571	0.695406	0.147681	0.138451
UP_KW_BIOLOGICAL_PROCESS	KW-0524~Neurogenesis	17	3.45528	0.0174146	8289, 4673, 6664, 5048, 79094, 382, 3925, 2048, 2332, 998, 1808, 6935, 8829, 80031, 4857, 6925, 151195	352	291	11450	1.90029	0.814839	0.172446	0.161668
UP_KW_BIOLOGICAL_PROCESS	KW-0498~Mitosis	17	3.45528	0.0179632	348995, 3192, 6790, 9793, 22924, 8243, 7465, 5048, 221035, 4739, 55920, 57695, 55137, 387893, 84056, 989, 4735	352	292	11450	1.89378	0.824504	0.172446	0.161668
UP_KW_BIOLOGICAL_PROCESS	KW-0508~mRNA splicing	16	3.25203	0.0581007	3192, 220988, 9991, 11193, 10150, 3178, 23543, 9295, 55796, 2332, 7536, 54845, 6427, 91746, 10521, 4857	352	313	11450	1.66279	0.996805	0.371844	0.348604

## Sheet: GOTERM_BP
Category	Term	Count	%	PValue	Genes	List Total	Pop Hits	Pop Total	Fold Enrichment	Bonferroni	Benjamini	FDR
GOTERM_BP_DIRECT	GO:0045893~positive regulation of DNA-templated transcription	53	10.7724	1.60493e-12	22954, 7046, 6874, 81603, 94241, 3479, 3159, 6667, 10891, 284058, 5978, 2308, 1857, 22924, 8864, 5155, 5991, 9792, 2113, 602, 8932, 6239, 23429, 8473, 7026, 6774, 2099, 2494, 6095, 1875, 54891, 2247, 4863, 1959, 79718, 1956, 6925, 9575, 8289, 5494, 4087, 4286, 4088, 7157, 4089, 2066, 3551, 285704, 463, 864, 54700, 1649, 5606	481	713	19734	3.04969	4.72975e-09	4.72971e-09	4.64465e-09
GOTERM_BP_DIRECT	GO:0045944~positive regulation of transcription by RNA polymerase II	72	14.6341	2.28042e-11	5300, 2078, 54790, 23126, 351, 1654, 3479, 3159, 6667, 10891, 4204, 4801, 5978, 2308, 5814, 1857, 5991, 26523, 23175, 2113, 602, 7008, 6239, 4659, 8473, 65981, 7026, 6774, 2099, 2494, 7182, 571, 6095, 2247, 2005, 1870, 51742, 51621, 7855, 4863, 659, 1959, 5316, 10795, 79718, 1956, 6925, 9575, 3192, 5295, 4087, 4286, 4088, 7157, 4089, 8202, 6664, 4520, 3551, 9252, 7392, 23314, 23633, 463, 10725, 8…	481	1256	19734	2.35187	6.7204e-08	3.3602e-08	3.29977e-08
GOTERM_BP_DIRECT	GO:0000122~negative regulation of transcription by RNA polymerase II	60	12.1951	6.15745e-11	23405, 6310, 1021, 595, 387893, 7832, 4204, 4601, 10773, 5978, 2308, 57507, 5814, 403341, 8864, 22849, 96459, 7050, 1789, 23492, 57673, 51132, 8932, 6239, 4194, 23429, 8473, 7026, 342371, 6774, 26137, 2099, 7182, 23468, 571, 2005, 51742, 10795, 79718, 4084, 3192, 5494, 4286, 4088, 7157, 4089, 6664, 112939, 23314, 23512, 463, 51274, 864, 84458, 7227, 1408, 6935, 57659, 1649, 5925	481	963	19734	2.5562	1.8146e-07	6.04867e-08	5.93989e-08
GOTERM_BP_DIRECT	GO:0010629~negative regulation of gene expression	26	5.28455	1.82151e-07	23405, 6790, 6774, 26137, 2099, 351, 94241, 80762, 1654, 2247, 3479, 140775, 4204, 5978, 9475, 4087, 5573, 5155, 4088, 6664, 5290, 7050, 55294, 3949, 1026, 5925	481	310	19734	3.44098	0.000536656	0.0001342	0.000131787
GOTERM_BP_DIRECT	GO:0045892~negative regulation of DNA-templated transcription	36	7.31707	6.43338e-07	4194, 7026, 6310, 22893, 23543, 23468, 55662, 3159, 387893, 7536, 91748, 4863, 6427, 4204, 5978, 2308, 9575, 4087, 8864, 5155, 5991, 7157, 4089, 112939, 9252, 80012, 862, 51132, 602, 8932, 605, 1408, 6935, 57659, 1649, 5925	481	573	19734	2.57761	0.00189412	0.000379184	0.000372364
GOTERM_BP_DIRECT	GO:0006357~regulation of transcription by RNA polymerase II	71	14.4309	1.23396e-06	22834, 9422, 6874, 2078, 201514, 84924, 79776, 387893, 6667, 4601, 4801, 9819, 2308, 57507, 5814, 10336, 5991, 22807, 2113, 7008, 605, 6239, 8473, 7026, 6774, 2099, 2494, 571, 6095, 1875, 2005, 1870, 54014, 51742, 51621, 91748, 84146, 1959, 5316, 10795, 79718, 6925, 9575, 4084, 8289, 6660, 4286, 5573, 4088, 7157, 4089, 390980, 4520, 112939, 7392, 23314, 203523, 57018, 463, 51274, 10725, 3149, 864…	481	1606	19734	1.81377	0.00362988	0.000606081	0.000595181
GOTERM_BP_DIRECT	GO:0030335~positive regulation of cell migration	23	4.6748	2.30995e-06	22954, 7046, 9475, 5155, 4088, 5420, 6774, 25777, 3480, 4739, 3815, 3479, 2048, 4323, 998, 5962, 5578, 81, 8503, 10795, 6868, 80031, 1956	481	287	19734	3.28788	0.00678432	0.00097249	0.000955
GOTERM_BP_DIRECT	GO:0016310~phosphorylation	36	7.31707	5.98678e-06	6790, 7046, 6198, 7465, 6774, 3480, 3716, 83931, 3815, 1456, 2048, 5578, 659, 8503, 10298, 51701, 1956, 5295, 9475, 5573, 2066, 9252, 5290, 25778, 5170, 10769, 10746, 1026, 4919, 2872, 30011, 79646, 6259, 5602, 4833, 5606	481	633	19734	2.33329	0.0174884	0.00220538	0.00216572
GOTERM_BP_DIRECT	GO:0008286~insulin receptor signaling pathway	11	2.23577	8.07464e-06	3416, 5295, 64397, 8503, 3667, 5290, 5170, 1979, 2308, 3480, 2549	481	71	19734	6.3563	0.0235152	0.00225367	0.00221314
GOTERM_BP_DIRECT	GO:0010628~positive regulation of gene expression	31	6.30081	8.41207e-06	7046, 7049, 6774, 1021, 351, 94241, 1654, 2247, 3479, 2048, 6667, 10891, 70, 659, 8503, 5978, 9475, 4087, 5155, 4088, 7037, 4286, 7157, 4089, 6664, 1789, 10725, 3949, 2113, 5962, 4478	481	509	19734	2.4987	0.0244857	0.00225367	0.00221314
GOTERM_BP_DIRECT	GO:0090263~positive regulation of canonical Wnt signaling pathway	14	2.84553	9.56454e-06	5494, 65981, 4088, 5300, 331, 1456, 1654, 2247, 51132, 151742, 80351, 79718, 1956, 51527	481	123	19734	4.66974	0.0277933	0.00234889	0.00230665
GOTERM_BP_DIRECT	GO:0006468~protein phosphorylation	25	5.0813	1.84598e-05	6790, 7046, 27, 7465, 65267, 2078, 1021, 351, 3716, 2048, 5578, 659, 10298, 51701, 9475, 22848, 5155, 8445, 3551, 9252, 5170, 10769, 864, 2872, 5602	481	376	19734	2.72786	0.0529481	0.00418469	0.00410943
GOTERM_BP_DIRECT	GO:0051726~regulation of cell cycle	19	3.86179	2.44297e-05	4194, 7046, 5494, 8864, 7157, 6774, 1021, 94241, 331, 57018, 54891, 1026, 2247, 127933, 55787, 1870, 10795, 1649, 5925	481	239	19734	3.26156	0.0694647	0.00496971	0.00488033
GOTERM_BP_DIRECT	GO:0001934~positive regulation of protein phosphorylation	17	3.45528	4.67921e-05	9475, 7037, 5300, 96459, 64400, 2066, 351, 595, 116496, 1026, 2247, 2332, 8503, 10795, 1857, 1956, 5606	481	206	19734	3.38573	0.128814	0.00811154	0.00796566
GOTERM_BP_DIRECT	GO:0043066~negative regulation of apoptotic process	29	5.89431	5.26184e-05	4194, 6790, 7046, 6198, 65267, 3480, 331, 83931, 596, 1654, 3479, 70, 5611, 10795, 2308, 1956, 5295, 4088, 7037, 4286, 7157, 2066, 25778, 10769, 663, 1026, 602, 5921, 10105	481	507	19734	2.34671	0.143645	0.00861481	0.00845987
GOTERM_BP_DIRECT	GO:0006974~DNA damage response	21	4.26829	6.855e-05	9575, 25946, 7157, 112399, 8445, 79791, 23468, 55294, 331, 595, 10725, 57646, 596, 1026, 602, 7832, 57659, 1649, 10721, 2308, 64393	481	307	19734	2.80641	0.182924	0.0101008	0.00991918
GOTERM_BP_DIRECT	GO:0035556~intracellular signal transduction	25	5.0813	0.000162105	8651, 7046, 51719, 65267, 7049, 3716, 3815, 1654, 115, 5578, 10298, 51701, 1857, 4087, 5573, 7037, 4089, 9252, 5170, 57799, 3925, 10746, 2872, 9306, 5921	481	432	19734	2.37425	0.37983	0.0217146	0.0213241
GOTERM_BP_DIRECT	GO:0007399~nervous system development	24	4.87805	0.000221527	8289, 7046, 6310, 4287, 4673, 6664, 6774, 5048, 2066, 23543, 7182, 382, 2247, 29116, 2048, 57575, 56145, 56135, 2332, 1808, 10642, 4857, 6925, 151195	481	414	19734	2.37838	0.479472	0.0283843	0.0278738
GOTERM_BP_DIRECT	GO:0045732~positive regulation of protein catabolic process	10	2.03252	0.000264255	22954, 80762, 3416, 10769, 29116, 5962, 4478, 165324, 10795, 2308	481	87	19734	4.71575	0.541072	0.0290234	0.0285014
GOTERM_BP_DIRECT	GO:0051897~positive regulation of phosphatidylinositol 3-kinase/protein kinase B signal transduction	15	3.04878	0.000265908	7046, 5155, 2066, 5290, 5170, 3480, 3815, 2247, 3479, 4919, 114882, 998, 79727, 3667, 1956	481	192	19734	3.20524	0.543303	0.0290234	0.0285014
GOTERM_BP_DIRECT	GO:0006606~protein import into nucleus	11	2.23577	0.000282205	5295, 1026, 7157, 6774, 602, 4763, 3840, 3842, 1408, 23633, 10762	481	107	19734	4.21773	0.564725	0.029571	0.0290392
GOTERM_BP_DIRECT	GO:0018105~peptidyl-serine phosphorylation	13	2.64228	0.000471047	6790, 7046, 51719, 6198, 8445, 3551, 9252, 5170, 10769, 1456, 127933, 2872, 5578	481	157	19734	3.39714	0.750551	0.0462725	0.0454403
GOTERM_BP_DIRECT	GO:0051301~cell division	22	4.47154	0.000521266	348995, 3192, 6790, 9793, 22924, 8243, 7465, 5048, 221035, 1021, 23126, 382, 4739, 595, 55920, 57695, 55137, 387893, 84056, 7813, 904, 5925	481	385	19734	2.3444	0.784883	0.0480053	0.047142
GOTERM_BP_DIRECT	GO:0006355~regulation of DNA-templated transcription	38	7.72358	0.000574894	9422, 23429, 7046, 342371, 6774, 201514, 2099, 2494, 7182, 6095, 571, 84924, 1993, 3159, 1870, 6667, 10891, 4801, 5978, 10795, 51701, 9575, 4087, 5991, 4088, 4286, 7157, 4089, 9252, 463, 55634, 864, 11176, 6239, 57659, 1649, 56946, 5925	481	858	19734	1.81705	0.816345	0.0513397	0.0504164
GOTERM_BP_DIRECT	GO:0045766~positive regulation of angiogenesis	13	2.64228	0.000659038	5054, 6774, 23576, 5170, 1545, 2247, 2113, 6667, 5578, 10298, 8829, 284361, 2549	481	163	19734	3.27209	0.856701	0.0519205	0.0509867
GOTERM_BP_DIRECT	GO:0006366~transcription by RNA polymerase II	16	3.25203	0.000669487	5295, 6660, 4089, 6874, 342371, 2099, 23633, 10725, 2247, 2113, 51621, 51742, 5316, 6239, 904, 5925	481	235	19734	2.79333	0.86105	0.0519205	0.0509867
GOTERM_BP_DIRECT	GO:0030308~negative regulation of cell growth	11	2.23577	0.000704851	596, 65981, 1654, 1026, 4088, 7157, 4089, 131566, 659, 9792, 5925	481	120	19734	3.76081	0.874811	0.0532614	0.0523036
GOTERM_BP_DIRECT	GO:0017148~negative regulation of translation	10	2.03252	0.000742661	387921, 1656, 65981, 1654, 22849, 2332, 7832, 79727, 10642, 5814	481	100	19734	4.1027	0.88802	0.0547155	0.0537315
GOTERM_BP_DIRECT	GO:0008285~negative regulation of cell population proliferation	23	4.6748	0.00102774	4194, 4087, 4088, 7157, 4089, 96459, 6774, 2066, 1021, 23576, 94241, 351, 1545, 1026, 3159, 2113, 51761, 51621, 7855, 53834, 7832, 10795, 5978	481	434	19734	2.17424	0.951699	0.0712413	0.06996
GOTERM_BP_DIRECT	GO:0007049~cell cycle	19	3.86179	0.00103949	4194, 3192, 7157, 5300, 5048, 54790, 382, 4739, 55920, 55787, 55137, 1870, 84056, 7813, 10298, 904, 1649, 10036, 5925	481	324	19734	2.40591	0.953345	0.0712413	0.06996
GOTERM_BP_DIRECT	GO:0030512~negative regulation of transforming growth factor beta receptor signaling pathway	11	2.23577	0.00123115	5494, 8473, 161742, 7157, 5300, 26036, 7049, 56937, 51742, 5170, 6868	481	129	19734	3.49843	0.973496	0.077196	0.0758077
GOTERM_BP_DIRECT	GO:0030036~actin cytoskeleton organization	15	3.04878	0.00133118	9475, 4287, 5048, 390, 5290, 91010, 5170, 3815, 29780, 832, 998, 4763, 81, 9922, 6624	481	226	19734	2.72303	0.98027	0.080061	0.0786211
GOTERM_BP_DIRECT	GO:0030336~negative regulation of cell migration	13	2.64228	0.00214932	7046, 8473, 5054, 4286, 7049, 94241, 4739, 1545, 596, 114882, 4763, 51742, 1009	481	187	19734	2.85215	0.998237	0.115365	0.11329
GOTERM_BP_DIRECT	GO:0072659~protein localization to plasma membrane	12	2.43902	0.00219221	57799, 7871, 9475, 65267, 23241, 5962, 3551, 55625, 5865, 25921, 3745, 382	481	163	19734	3.02039	0.998447	0.115365	0.11329
GOTERM_BP_DIRECT	GO:0006470~protein dephosphorylation	10	2.03252	0.00224684	1844, 57546, 5494, 8897, 151742, 23035, 5799, 6305, 5537, 4659	481	117	19734	3.50658	0.998678	0.116165	0.114076
GOTERM_BP_DIRECT	GO:0030154~cell differentiation	30	6.09756	0.00247164	7046, 65981, 23705, 7026, 6774, 5048, 2078, 730094, 7182, 3716, 1654, 2247, 2005, 10672, 10795, 6925, 4087, 5991, 4088, 4089, 7357, 382, 2113, 1808, 989, 6935, 6857, 4735, 151195, 5925	481	678	19734	1.81536	0.99932	0.121242	0.119062
GOTERM_BP_DIRECT	GO:0006338~chromatin remodeling	18	3.65854	0.00459482	9575, 8289, 6790, 23429, 8864, 8202, 2099, 9252, 23314, 54891, 80205, 387893, 11176, 5578, 8932, 605, 5978, 5925	481	343	19734	2.15302	0.999999	0.188069	0.184686
GOTERM_BP_DIRECT	GO:0010468~regulation of gene expression	14	2.84553	0.00478287	4194, 7046, 4299, 5300, 1021, 351, 83931, 596, 6809, 3479, 27125, 6546, 4763, 10642	481	233	19734	2.46514	0.999999	0.193084	0.189611
GOTERM_BP_DIRECT	GO:0042127~regulation of cell population proliferation	10	2.03252	0.00993883	3815, 331, 4286, 112399, 6774, 659, 8932, 2494, 23543, 2060	481	147	19734	2.79095	1	0.296746	0.29141
GOTERM_BP_DIRECT	GO:0007010~cytoskeleton organization	10	2.03252	0.0103625	4739, 30011, 832, 54014, 1808, 4478, 83442, 10298, 91010, 120	481	148	19734	2.7721	1	0.302574	0.297132
GOTERM_BP_DIRECT	GO:0001525~angiogenesis	14	2.84553	0.0105172	5054, 5290, 91010, 6095, 1545, 2048, 4323, 7855, 4763, 5578, 5316, 8829, 284361, 2549	481	257	19734	2.23494	1	0.302899	0.297451
GOTERM_BP_DIRECT	GO:0001666~response to hypoxia	11	2.23577	0.0115627	4088, 7037, 4089, 5300, 112399, 7049, 4323, 4763, 4204, 6868, 5978	481	177	19734	2.5497	1	0.315512	0.309838
GOTERM_BP_DIRECT	GO:0043524~negative regulation of neuron apoptotic process	10	2.03252	0.0117149	595, 596, 80315, 22849, 10891, 7832, 4204, 5921, 5290, 8829	481	151	19734	2.71702	1	0.316733	0.311037
GOTERM_BP_DIRECT	GO:0007165~signal transduction	44	8.94309	0.012314	7046, 51719, 5142, 8473, 6198, 5144, 27, 6774, 2078, 2099, 1021, 390, 3480, 3815, 1456, 2247, 3479, 115, 6667, 10672, 10298, 8829, 1956, 2549, 9575, 5295, 6242, 8744, 2066, 23035, 285704, 94134, 4739, 3925, 10725, 1808, 6259, 10681, 8613, 5921, 5602, 3667, 4659, 5606	481	1240	19734	1.4558	1	0.326932	0.321053
GOTERM_BP_DIRECT	GO:0050821~protein stabilization	13	2.64228	0.014662	4194, 5295, 22848, 4088, 7157, 5300, 55294, 3479, 23011, 10891, 8613, 51701, 1857	481	239	19734	2.2316	1	0.365352	0.358782
GOTERM_BP_DIRECT	GO:0001701~in utero embryonic development	12	2.43902	0.0197508	10018, 7046, 4087, 1026, 4088, 115, 7157, 4089, 4863, 10672, 91746, 54700	481	221	19734	2.22771	1	0.442206	0.434253
GOTERM_BP_DIRECT	GO:0016477~cell migration	14	2.84553	0.0205501	6198, 5420, 7049, 2066, 390, 5290, 91010, 5170, 4739, 30011, 6624, 5921, 10298, 1009	481	281	19734	2.04405	1	0.455347	0.447158
GOTERM_BP_DIRECT	GO:0008380~RNA splicing	11	2.23577	0.0255942	9991, 11193, 10150, 55796, 2332, 10891, 54845, 6427, 23543, 4857, 9295	481	201	19734	2.24526	1	0.520181	0.510825
GOTERM_BP_DIRECT	GO:0043065~positive regulation of apoptotic process	14	2.84553	0.0514224	23429, 7046, 7157, 113419, 94241, 10018, 1545, 596, 1654, 4763, 90427, 10795, 5978, 2308	481	322	19734	1.78378	1	0.77182	0.75794
GOTERM_BP_DIRECT	GO:0043123~positive regulation of canonical NF-kappaB signal transduction	11	2.23577	0.0514812	22954, 80762, 331, 10769, 10725, 5494, 7037, 4919, 151742, 3551, 81603	481	227	19734	1.98809	1	0.77182	0.75794
GOTERM_BP_DIRECT	GO:0070374~positive regulation of ERK1 and ERK2 cascade	11	2.23577	0.0529039	5155, 5908, 2247, 3479, 2066, 5578, 25778, 8829, 1956, 55294, 351	481	228	19734	1.97937	1	0.77182	0.75794
GOTERM_BP_DIRECT	GO:0006915~apoptotic process	22	4.47154	0.0577631	6790, 25946, 23429, 7046, 8473, 6242, 6198, 23705, 7157, 112399, 64400, 94241, 351, 10018, 596, 663, 23241, 30011, 10298, 90427, 2308, 64393	481	593	19734	1.52208	1	0.78446	0.770352
GOTERM_BP_DIRECT	GO:0009410~response to xenobiotic stimulus	11	2.23577	0.0924768	595, 596, 6198, 1026, 7157, 6506, 6868, 904, 7050, 1857, 120	481	254	19734	1.77676	1	0.954071	0.936913

## Sheet: GOTERM_CC
Category	Term	Count	%	PValue	Genes	List Total	Pop Hits	Pop Total	Fold Enrichment	Bonferroni	Benjamini	FDR
GOTERM_CC_DIRECT	GO:0005829~cytosol	230	46.748	2.11543e-22	8651, 5142, 64397, 5144, 8897, 79094, 81603, 94241, 351, 142891, 595, 596, 116496, 115, 10891, 4601, 2308, 2549, 6241, 6242, 124540, 120, 4739, 23175, 30011, 79646, 200081, 54920, 90427, 348995, 9887, 27, 65267, 5048, 64854, 79791, 3416, 83931, 57646, 81876, 29127, 54014, 4084, 5295, 4087, 161742, 4088, 4089, 8202, 8445, 3551, 23035, 201626, 66008, 1371, 5290, 22862, 5170, 382, 10769, 28962, 5753…	484	5649	20887	1.75706	1.10214e-19	1.10214e-19	1.04079e-19
GOTERM_CC_DIRECT	GO:0005654~nucleoplasm	175	35.5691	1.34595e-18	8651, 6198, 5300, 6874, 94241, 595, 127933, 27125, 51761, 6744, 10891, 4204, 284058, 4601, 5537, 10773, 2308, 64393, 5814, 220988, 403341, 11193, 112399, 7050, 55294, 4739, 51132, 23175, 8932, 4735, 56946, 4857, 348995, 4194, 23429, 7465, 342371, 6774, 26137, 23543, 7182, 6095, 83931, 57646, 1875, 54891, 29127, 2048, 1870, 54014, 140775, 4863, 55625, 659, 79718, 51701, 4084, 8289, 4087, 161742, 4…	484	4030	20887	1.87397	7.01239e-16	3.5062e-16	3.31103e-16
GOTERM_CC_DIRECT	GO:0005634~nucleus	223	45.3252	1.06403e-14	5142, 5144, 81603, 94241, 351, 595, 596, 1456, 127933, 79776, 10891, 57509, 4601, 10773, 57507, 5814, 2308, 51527, 6241, 9991, 11193, 22884, 4739, 23175, 79646, 6239, 4735, 4857, 4194, 9887, 7465, 64854, 3416, 6809, 57646, 29127, 54014, 4863, 6925, 4084, 5295, 4087, 4088, 4089, 8202, 390980, 8445, 4520, 3551, 5170, 10769, 57532, 84458, 2332, 152006, 7227, 6259, 11176, 54700, 5602, 3667, 6935, 105…	484	6175	20887	1.55847	5.55289e-12	1.84786e-12	1.745e-12
GOTERM_CC_DIRECT	GO:0005737~cytoplasm	201	40.8537	2.245e-11	8651, 8897, 79094, 81603, 351, 595, 596, 116496, 1456, 57509, 2308, 51527, 2549, 5155, 124540, 22884, 4739, 23175, 30011, 200081, 6239, 54920, 54805, 4735, 4857, 9887, 65267, 7465, 5048, 64854, 3416, 57520, 4863, 5295, 4087, 4088, 4089, 8202, 8445, 4520, 3551, 23035, 66008, 1371, 5290, 22862, 94134, 5170, 382, 10769, 51430, 57532, 2332, 1808, 5962, 5049, 6259, 5602, 3667, 10521, 10642, 5606, 1009…	484	5754	20887	1.5075	1.16965e-08	2.92412e-09	2.76135e-09
GOTERM_CC_DIRECT	GO:0000785~chromatin	59	11.9919	2.32743e-08	25946, 6874, 2078, 23126, 79776, 3159, 387893, 6667, 10891, 4601, 4801, 2308, 1857, 403341, 5991, 7050, 23492, 2113, 7008, 8932, 605, 4673, 6774, 2099, 2494, 7182, 571, 6095, 1875, 2005, 1870, 51621, 140775, 1959, 5316, 10036, 6925, 9575, 4084, 8289, 6660, 4087, 4286, 4088, 7157, 4089, 8202, 6664, 7392, 23314, 463, 10769, 51274, 10725, 864, 7227, 6935, 1649, 5925	484	1156	20887	2.20255	1.21258e-05	2.42518e-06	2.29019e-06
GOTERM_CC_DIRECT	GO:0048471~perinuclear region of cytoplasm	40	8.13008	3.24676e-06	23405, 6790, 5142, 6198, 5144, 5048, 351, 2009, 80762, 55662, 81876, 81573, 6623, 7855, 5578, 6305, 3799, 1956, 5295, 22924, 8864, 7037, 22849, 5290, 55294, 164, 57799, 663, 55275, 1026, 80315, 2332, 602, 81, 4478, 5865, 10565, 10642, 80351, 3745	484	761	20887	2.26833	0.00169014	0.000281927	0.000266235
GOTERM_CC_DIRECT	GO:0098978~glutamatergic synapse	25	5.0813	7.6274e-05	6790, 8473, 6198, 5300, 5048, 25921, 3759, 57502, 6809, 2048, 53981, 4763, 998, 70, 4204, 6506, 140735, 8829, 5573, 2066, 382, 2060, 5908, 6857, 1009	484	432	20887	2.49739	0.038961	0.00567697	0.00536098
GOTERM_CC_DIRECT	GO:0030496~midbody	15	3.04878	0.000159445	3192, 6790, 22924, 22849, 5300, 382, 23503, 29127, 55920, 998, 5962, 84056, 602, 989, 4735	484	192	20887	3.37148	0.0797201	0.0103838	0.00980586
GOTERM_CC_DIRECT	GO:0043235~receptor complex	16	3.25203	0.000251421	7046, 65981, 4088, 7049, 2066, 3570, 3480, 351, 3815, 3949, 4919, 6259, 5799, 659, 8829, 1956	484	225	20887	3.0688	0.122788	0.0145545	0.0137443
GOTERM_CC_DIRECT	GO:1990904~ribonucleoprotein complex	15	3.04878	0.00040133	3192, 220988, 8445, 3178, 2078, 26523, 23468, 23512, 9908, 1993, 2332, 81, 54845, 10642, 10521	484	210	20887	3.0825	0.188714	0.0209093	0.0197454
GOTERM_CC_DIRECT	GO:0098794~postsynapse	12	2.43902	0.000503162	6809, 6198, 2048, 53981, 2332, 6546, 140775, 4204, 140735, 1979, 382, 2060	484	143	20887	3.6214	0.230653	0.0222504	0.0210119
GOTERM_CC_DIRECT	GO:0000776~kinetochore	13	2.64228	0.000526622	348995, 3192, 6790, 23219, 9793, 8243, 5048, 23468, 10769, 989, 284058, 4735, 4659	484	167	20887	3.35937	0.240004	0.0222504	0.0210119
GOTERM_CC_DIRECT	GO:0005819~spindle	12	2.43902	0.000884847	4739, 6790, 29127, 5048, 57509, 84056, 6623, 7813, 989, 55614, 4735, 5925	484	153	20887	3.3847	0.369479	0.0329289	0.031096
GOTERM_CC_DIRECT	GO:0030425~dendrite	23	4.6748	0.00113777	25946, 23705, 22849, 342371, 165324, 66008, 25921, 351, 80762, 120114, 57502, 10769, 6809, 80315, 2048, 1993, 115, 2332, 7855, 6546, 4763, 659, 3745	484	460	20887	2.15775	0.447398	0.038713	0.0365581
GOTERM_CC_DIRECT	GO:0000139~Golgi membrane	31	6.30081	0.00118888	390, 153339, 25921, 9583, 113419, 2526, 142891, 80762, 81876, 51761, 84243, 998, 56937, 7855, 55625, 84068, 6868, 1956, 5155, 7357, 93380, 22862, 55790, 164, 400, 116068, 23011, 8613, 9527, 10565, 80351	484	710	20887	1.88423	0.461935	0.038713	0.0365581
GOTERM_CC_DIRECT	GO:0005925~focal adhesion	22	4.47154	0.0013011	390, 5170, 382, 4739, 3716, 29780, 3927, 3159, 30011, 23011, 4323, 998, 5962, 70, 81, 4478, 10672, 10298, 6868, 8829, 1956, 4659	484	435	20887	2.18255	0.492529	0.0398749	0.0376554
GOTERM_CC_DIRECT	GO:0005667~transcription regulator complex	15	3.04878	0.00185242	4087, 5991, 4088, 7157, 4089, 6774, 2099, 23314, 463, 10725, 3159, 91748, 5316, 1649, 6925	484	246	20887	2.6314	0.6194	0.0507954	0.047968
GOTERM_CC_DIRECT	GO:0005813~centrosome	29	5.89431	0.0020496	22954, 6790, 5142, 65981, 5144, 5048, 1021, 23503, 595, 79598, 1654, 6623, 57509, 998, 7813, 4204, 140735, 57606, 3192, 9793, 7871, 9475, 5573, 7157, 4089, 10769, 55137, 84056, 4659	484	671	20887	1.86512	0.656626	0.053392	0.0504201
GOTERM_CC_DIRECT	GO:0090575~RNA polymerase II transcription regulator complex	10	2.03252	0.0028036	3192, 1875, 3159, 6774, 1870, 2494, 4601, 1649, 4801, 571	484	127	20887	3.39803	0.768397	0.0695561	0.0656844
GOTERM_CC_DIRECT	GO:0016363~nuclear matrix	10	2.03252	0.00327902	3192, 8243, 862, 7157, 6310, 4287, 55137, 1073, 10565, 23314	484	130	20887	3.31961	0.819346	0.0717934	0.0677973
GOTERM_CC_DIRECT	GO:0005911~cell-cell junction	12	2.43902	0.00542753	3815, 5295, 6809, 23705, 5908, 30011, 998, 6624, 6868, 2549, 120, 351	484	193	20887	2.68321	0.941308	0.102921	0.097192
GOTERM_CC_DIRECT	GO:0005794~Golgi apparatus	40	8.13008	0.00553125	730094, 2099, 153339, 91010, 9583, 351, 2526, 80762, 81876, 51761, 84243, 57509, 55625, 813, 84068, 10298, 50999, 9213, 9397, 93380, 165324, 22862, 382, 55294, 164, 4739, 57799, 55275, 3949, 400, 116068, 53834, 8613, 5865, 9527, 10565, 6857, 80031, 10721, 5869	484	1100	20887	1.56927	0.944412	0.102921	0.097192
GOTERM_CC_DIRECT	GO:0030027~lamellipodium	12	2.43902	0.00585481	4739, 6809, 29780, 1654, 5420, 30011, 832, 5962, 70, 6624, 10642, 5290	484	195	20887	2.65569	0.953081	0.105185	0.0993299
GOTERM_CC_DIRECT	GO:0031901~early endosome membrane	12	2.43902	0.00900005	55920, 23011, 56937, 7855, 8723, 93380, 55614, 382, 1956, 5869, 79572, 2060	484	207	20887	2.50174	0.990997	0.151259	0.142839
GOTERM_CC_DIRECT	GO:0016323~basolateral plasma membrane	14	2.84553	0.0101656	6790, 23705, 5155, 7037, 8884, 2066, 25778, 4739, 3416, 3949, 4478, 8613, 54805, 1956	484	269	20887	2.24598	0.995124	0.154448	0.145851
GOTERM_CC_DIRECT	GO:0012505~endomembrane system	10	2.03252	0.0132606	10018, 3716, 81876, 6809, 55326, 51761, 23011, 55246, 253558, 5869	484	162	20887	2.66389	0.999046	0.183766	0.173538
GOTERM_CC_DIRECT	GO:0016020~membrane	139	28.252	0.0138567	7046, 64397, 5144, 8897, 1462, 9583, 59084, 113419, 3480, 351, 142891, 3759, 57502, 116496, 596, 55326, 115, 284613, 26036, 56937, 10099, 4323, 998, 6506, 253558, 6868, 5155, 93380, 55294, 221710, 120, 3925, 30011, 200081, 123606, 23307, 3815, 1875, 79796, 2048, 813, 55625, 283464, 5799, 3930, 79718, 8829, 5295, 7871, 9772, 4087, 5573, 7357, 8445, 2066, 1371, 22862, 5170, 382, 2060, 3949, 201595,…	484	5048	20887	1.1883	0.999304	0.183766	0.173538
GOTERM_CC_DIRECT	GO:0015629~actin cytoskeleton	14	2.84553	0.0142227	23307, 27, 7170, 1073, 29780, 79933, 832, 80774, 70, 81, 6624, 6868, 4735, 4659	484	281	20887	2.15007	0.999426	0.183766	0.173538
GOTERM_CC_DIRECT	GO:0005769~early endosome	15	3.04878	0.01552	23307, 7037, 93380, 66008, 164, 23503, 351, 3949, 23011, 8723, 9559, 55614, 123606, 8829, 5869	484	315	20887	2.055	0.999711	0.189746	0.179185
GOTERM_CC_DIRECT	GO:0032991~protein-containing complex	26	5.28455	0.0168902	8473, 6874, 2099, 23468, 596, 57646, 79598, 998, 8723, 10036, 1956, 3192, 9793, 4087, 5573, 4286, 7157, 8202, 55294, 56886, 201595, 1026, 602, 81, 7227, 8932	484	684	20887	1.64039	0.99986	0.199722	0.188605
GOTERM_CC_DIRECT	GO:0009986~cell surface	25	5.0813	0.0193659	7046, 6198, 131566, 7049, 25921, 351, 2526, 3416, 57502, 3815, 2048, 6667, 7855, 659, 6506, 6868, 1956, 3192, 5155, 7037, 3949, 4919, 4478, 80031, 3745	484	657	20887	1.64212	0.999962	0.21934	0.207131
GOTERM_CC_DIRECT	GO:0005635~nuclear envelope	11	2.23577	0.0261325	348995, 663, 55326, 23175, 5048, 3930, 80351, 25777, 10762, 23468, 124491	484	212	20887	2.23917	0.999999	0.266961	0.252102
GOTERM_CC_DIRECT	GO:0014069~postsynaptic density	12	2.43902	0.027122	6790, 5142, 23705, 80315, 22849, 832, 2332, 6546, 9922, 659, 5170, 120	484	244	20887	2.12238	0.999999	0.271741	0.256616
GOTERM_CC_DIRECT	GO:0016604~nuclear body	15	3.04878	0.0324705	7157, 26137, 23512, 463, 57646, 1026, 2872, 57532, 7536, 54845, 83442, 6305, 6239, 57659, 10622	484	348	20887	1.86013	1	0.319191	0.301424
GOTERM_CC_DIRECT	GO:0043005~neuron projection	14	2.84553	0.0426235	6790, 6198, 23705, 22849, 5048, 3925, 6809, 80315, 30011, 2332, 998, 3799, 6857, 8829	484	328	20887	1.84198	1	0.382877	0.361565
GOTERM_CC_DIRECT	GO:0031965~nuclear membrane	12	2.43902	0.0439696	1844, 595, 596, 55787, 114882, 23175, 5048, 3840, 3930, 25777, 10762, 1956	484	264	20887	1.96159	1	0.388274	0.366662
GOTERM_CC_DIRECT	GO:0015630~microtubule cytoskeleton	10	2.03252	0.0457888	2009, 6790, 9793, 22924, 57509, 84056, 989, 1629, 4735, 57606	484	202	20887	2.13638	1	0.391081	0.369313
GOTERM_CC_DIRECT	GO:0005768~endosome	14	2.84553	0.0468731	7046, 7037, 9842, 84937, 382, 351, 3716, 57799, 23011, 5865, 9559, 55614, 1956, 5869	484	333	20887	1.81432	1	0.393885	0.371961
GOTERM_CC_DIRECT	GO:0005789~endoplasmic reticulum membrane	37	7.52033	0.0516905	5283, 137964, 10052, 339983, 113419, 124491, 142891, 596, 81876, 79796, 55326, 81573, 151742, 998, 813, 3930, 6305, 84068, 6307, 253558, 1956, 50999, 7871, 9695, 9772, 4287, 221035, 93380, 1545, 201595, 114882, 23175, 23011, 8613, 6319, 56648, 284361	484	1173	20887	1.36124	1	0.427472	0.403678
GOTERM_CC_DIRECT	GO:0043231~intracellular membrane-bounded organelle	30	6.09756	0.0540644	5420, 9842, 114884, 84937, 91010, 3480, 1875, 127933, 56937, 1959, 9575, 22848, 7037, 124540, 112939, 22862, 7392, 2060, 164, 1545, 663, 55275, 114882, 864, 602, 9922, 3667, 56648, 5869, 4857	484	915	20887	1.41492	1	0.433347	0.409226
GOTERM_CC_DIRECT	GO:0030424~axon	15	3.04878	0.0593603	3480, 351, 55238, 127933, 2048, 115, 2332, 7855, 6546, 4763, 659, 253559, 3745, 6857, 8829	484	380	20887	1.70349	1	0.461593	0.4359
GOTERM_CC_DIRECT	GO:0005730~nucleolus	42	8.53659	0.0704111	25946, 64397, 9683, 5000, 6310, 7465, 5420, 342371, 9842, 23468, 6095, 1875, 55326, 55920, 54014, 4763, 57509, 4601, 64393, 9793, 8864, 7157, 4287, 23512, 55294, 663, 1026, 57673, 864, 2332, 5049, 90007, 11176, 9922, 54700, 79727, 10565, 10521, 27292, 6319, 4659, 4857	484	1400	20887	1.29465	1	0.502721	0.474738
GOTERM_CC_DIRECT	GO:0005874~microtubule	13	2.64228	0.0773764	5048, 2009, 3925, 29127, 55920, 55137, 83544, 57509, 1808, 84056, 55614, 3799, 140735	484	326	20887	1.7209	1	0.530435	0.50091
GOTERM_CC_DIRECT	GO:0016324~apical plasma membrane	15	3.04878	0.095014	5144, 5420, 8884, 25778, 3570, 2060, 6809, 3949, 5962, 4478, 659, 989, 3745, 6868, 1956	484	410	20887	1.57884	1	0.568992	0.53732

## Sheet: GOTERM_MF
Category	Term	Count	%	PValue	Genes	List Total	Pop Hits	Pop Total	Fold Enrichment	Bonferroni	Benjamini	FDR
GOTERM_MF_DIRECT	GO:0005515~protein binding	392	79.6748	7.86808e-15	9069, 64397, 1462, 81603, 387338, 3759, 80762, 57502, 55326, 127933, 10891, 4601, 10773, 2308, 5814, 64393, 2549, 124540, 22884, 4739, 30011, 200081, 90427, 4735, 4857, 23705, 65267, 79791, 3416, 83931, 57646, 6809, 81876, 29127, 57520, 56675, 4863, 813, 6925, 161742, 4520, 3551, 66008, 10769, 55238, 57532, 2332, 80774, 5962, 5602, 10521, 57659, 10642, 3667, 6935, 10762, 5606, 22954, 22834, 91694…	479	12754	19304	1.23866	6.11688e-12	6.10563e-12	5.92466e-12
GOTERM_MF_DIRECT	GO:0003700~DNA-binding transcription factor activity	39	7.92683	6.59035e-09	7026, 6774, 2099, 2494, 7182, 6095, 571, 1875, 2005, 1870, 6667, 5316, 1959, 4801, 5978, 10795, 2308, 6925, 9575, 6660, 4087, 5991, 4088, 7157, 4089, 6664, 22807, 4520, 7392, 7050, 463, 51274, 10725, 2113, 864, 7227, 5326, 6935, 1649	479	536	19304	2.93232	5.1141e-06	2.55706e-06	2.48127e-06
GOTERM_MF_DIRECT	GO:0003714~transcription corepressor activity	22	4.47154	4.28972e-08	3192, 23429, 23543, 7182, 1789, 55662, 595, 862, 51132, 84458, 387893, 26036, 7536, 602, 91748, 7832, 4863, 4204, 6427, 79718, 1649, 5925	479	205	19304	4.32495	3.32877e-05	1.10961e-05	1.07672e-05
GOTERM_MF_DIRECT	GO:0000976~transcription cis-regulatory region binding	23	4.6748	1.99316e-07	6660, 8864, 5991, 4088, 7157, 4089, 6664, 6774, 26137, 2066, 22893, 2494, 463, 2113, 6667, 51742, 1959, 1408, 4801, 79718, 904, 1649, 5978	479	244	19304	3.79883	0.000154657	3.86672e-05	3.75212e-05
GOTERM_MF_DIRECT	GO:0003677~DNA binding	58	11.7886	5.42747e-07	23405, 22834, 25946, 6310, 6874, 2078, 54790, 23126, 351, 1654, 80205, 3159, 55246, 6667, 10891, 4204, 10773, 4801, 5991, 3178, 23014, 1789, 2113, 23429, 342371, 6774, 2099, 2494, 6095, 3614, 2005, 1870, 51742, 91748, 1959, 3930, 10795, 6925, 9575, 3192, 5295, 8289, 8243, 4087, 4088, 7157, 4089, 4520, 80012, 389206, 862, 84458, 11176, 1408, 6935, 904, 1649, 10721	479	1157	19304	2.02026	0.000421083	8.42343e-05	8.17376e-05
GOTERM_MF_DIRECT	GO:0000978~RNA polymerase II cis-regulatory region sequence-specific DNA binding	61	12.3984	1.34752e-06	9422, 2078, 201514, 351, 84924, 79776, 3159, 6667, 4601, 10773, 4801, 5978, 2308, 403341, 5991, 22807, 7050, 2113, 7008, 6239, 7026, 6774, 26137, 2099, 2494, 7182, 571, 6095, 1875, 2005, 1870, 51621, 84146, 1959, 5316, 10795, 6925, 9575, 4084, 3192, 6660, 4087, 4286, 4088, 7157, 4089, 390980, 6664, 4520, 112939, 7392, 23314, 23512, 203523, 463, 51274, 10725, 864, 6935, 57659, 1649	479	1279	19304	1.92208	0.00104513	0.000174279	0.000169114
GOTERM_MF_DIRECT	GO:0001222~transcription corepressor binding	10	2.03252	2.76578e-06	8864, 4088, 4089, 864, 2113, 84458, 2099, 84146, 23512, 6095	479	49	19304	8.22462	0.00214395	0.000306606	0.000297519
GOTERM_MF_DIRECT	GO:0019901~protein kinase binding	32	6.50407	3.26549e-06	8651, 6790, 6774, 2099, 390, 23503, 595, 10018, 29127, 55920, 140775, 998, 7855, 5611, 8829, 1956, 51527, 22924, 161742, 4088, 7037, 3551, 10746, 1026, 57695, 4478, 1408, 57659, 904, 4659, 151195, 5606	479	502	19304	2.56896	0.00253082	0.000316753	0.000307364
GOTERM_MF_DIRECT	GO:0004713~protein tyrosine kinase activity	13	2.64228	1.01701e-05	7465, 27, 8445, 2066, 9252, 25778, 3480, 3716, 3815, 2048, 6259, 1956, 5606	479	104	19304	5.03758	0.00786095	0.000876885	0.000850895
GOTERM_MF_DIRECT	GO:0001228~DNA-binding transcription activator activity, RNA polymerase II-specific	30	6.09756	1.70575e-05	6774, 2078, 2099, 2494, 7182, 571, 2005, 1870, 6667, 51621, 1959, 4801, 10795, 2308, 6925, 9575, 4087, 4088, 4286, 7157, 4089, 6664, 4520, 23314, 10725, 2113, 7008, 5326, 6239, 1649	479	493	19304	2.45237	0.0131495	0.00132366	0.00128443
GOTERM_MF_DIRECT	GO:0003682~chromatin binding	31	6.30081	1.91026e-05	4673, 2078, 2099, 22893, 2494, 23468, 2005, 3159, 4204, 5316, 1959, 5978, 10036, 2308, 1956, 3192, 8243, 4087, 4286, 7157, 4089, 23314, 1789, 80012, 10725, 2332, 8932, 6935, 904, 10721, 10622	479	523	19304	2.38876	0.0147145	0.0013476	0.00130766
GOTERM_MF_DIRECT	GO:0043565~sequence-specific DNA binding	21	4.26829	3.11581e-05	9575, 7026, 4088, 4089, 2078, 2099, 2494, 7392, 7182, 6095, 596, 2005, 2113, 26036, 1870, 6667, 10891, 5326, 1959, 57659, 2308	479	285	19304	2.96952	0.0238891	0.00201489	0.00195517
GOTERM_MF_DIRECT	GO:0046872~metal ion binding	103	20.935	3.44411e-05	5142, 7046, 64397, 5144, 8897, 81603, 115, 284613, 26036, 51761, 6506, 5537, 10773, 6868, 89970, 57507, 403341, 9475, 22807, 23576, 54482, 3927, 400, 51132, 6239, 80351, 4194, 23429, 26137, 64854, 3416, 3815, 80821, 29127, 659, 8829, 4087, 4088, 4089, 390980, 4520, 23035, 201626, 203523, 51274, 201595, 3268, 80774, 152006, 11176, 5326, 6935, 57659, 23405, 22834, 9422, 91694, 201514, 23126, 79572,…	479	2812	19304	1.47616	0.0263728	0.00205587	0.00199494
GOTERM_MF_DIRECT	GO:0140297~DNA-binding transcription factor binding	15	3.04878	0.00010073	4087, 4088, 6774, 23543, 23468, 596, 862, 55787, 10891, 602, 4801, 904, 51701, 5814, 5925	479	172	19304	3.51459	0.0751933	0.00539974	0.00523969
GOTERM_MF_DIRECT	GO:0031625~ubiquitin protein ligase binding	21	4.26829	0.000104376	6790, 7046, 4087, 5573, 4088, 7157, 4287, 55294, 55432, 3716, 596, 1026, 30011, 10891, 7855, 1959, 1629, 51701, 2308, 1956, 5925	479	311	19304	2.72126	0.0778065	0.00539974	0.00523969
GOTERM_MF_DIRECT	GO:0003723~RNA binding	60	12.1951	0.000120835	22954, 23405, 25946, 64397, 387338, 1656, 1654, 127933, 55920, 3159, 53981, 10891, 6427, 4204, 6624, 64393, 5814, 220988, 9991, 11193, 9475, 22849, 3178, 124540, 26523, 9908, 80315, 51132, 3842, 79727, 27292, 4857, 65981, 10150, 9689, 4673, 342371, 23543, 3614, 1993, 57169, 7536, 3930, 91746, 3192, 8243, 7037, 23112, 22862, 9295, 3149, 57532, 2332, 55796, 5962, 11176, 81, 10642, 10521, 56648	479	1455	19304	1.66188	0.0895112	0.0058605	0.0056868
GOTERM_MF_DIRECT	GO:0106310~protein serine kinase activity	23	4.6748	0.000128791	6790, 9475, 6198, 22848, 65267, 8445, 1021, 3551, 9252, 5290, 25778, 5170, 83931, 10769, 1456, 10746, 127933, 2872, 5578, 5602, 10298, 51701, 5606	479	366	19304	2.53255	0.0951159	0.00587894	0.0057047
GOTERM_MF_DIRECT	GO:0031490~chromatin DNA binding	10	2.03252	0.00027579	9575, 3192, 8473, 4088, 6774, 10891, 81, 4204, 23512, 2308	479	86	19304	4.68612	0.192686	0.0118896	0.0115372
GOTERM_MF_DIRECT	GO:0003729~mRNA binding	18	3.65854	0.000416195	9991, 9683, 124540, 23543, 1656, 9908, 1654, 2332, 7536, 54845, 8932, 4204, 85463, 91746, 79727, 10642, 5814, 4857	479	269	19304	2.6967	0.276051	0.0169983	0.0164945
GOTERM_MF_DIRECT	GO:0004674~protein serine/threonine kinase activity	22	4.47154	0.000598619	6790, 7046, 9475, 6198, 22848, 65267, 8445, 3551, 9252, 5290, 25778, 5170, 83931, 10769, 1456, 10746, 127933, 2872, 5578, 10298, 51701, 5606	479	382	19304	2.32098	0.371656	0.0232264	0.022538
GOTERM_MF_DIRECT	GO:0000981~DNA-binding transcription factor activity, RNA polymerase II-specific	54	10.9756	0.000685344	22834, 9422, 2078, 201514, 84924, 79776, 26036, 6667, 4601, 4801, 2308, 5814, 403341, 5991, 7050, 2113, 7008, 6774, 26137, 2099, 2494, 7182, 571, 6095, 1875, 2005, 1870, 51621, 84146, 1959, 5316, 6925, 9575, 4084, 6660, 4087, 4286, 4088, 7157, 4089, 390980, 6664, 112939, 7392, 23314, 203523, 463, 51274, 10725, 864, 5326, 6935, 57659, 1649	479	1359	19304	1.60135	0.412577	0.0250403	0.0242981
GOTERM_MF_DIRECT	GO:0005524~ATP binding	58	11.7886	0.00150444	23405, 6790, 7046, 6198, 1021, 9583, 3480, 79572, 3716, 1656, 1456, 1654, 127933, 80205, 115, 51761, 5578, 10298, 3799, 9475, 22848, 10746, 2872, 55137, 79646, 55614, 54805, 5000, 27, 7465, 65267, 3416, 83931, 3815, 2048, 70, 659, 51701, 1956, 3192, 8243, 8445, 2066, 3551, 9252, 5290, 25778, 5170, 10769, 4919, 864, 84056, 6259, 5602, 10521, 4833, 10721, 5606	479	1541	19304	1.51683	0.689112	0.0507585	0.049254
GOTERM_MF_DIRECT	GO:0042802~identical protein binding	61	12.3984	0.00523045	22954, 9069, 6198, 6310, 81603, 3480, 351, 3759, 596, 6667, 998, 4204, 3799, 5978, 23219, 22924, 5155, 3178, 124540, 55294, 2113, 79602, 7008, 53834, 8932, 4735, 56946, 5048, 6774, 2099, 23468, 3614, 331, 3416, 2247, 2048, 7536, 10036, 1956, 6925, 3192, 4087, 4088, 7037, 4287, 7157, 4089, 3551, 285704, 25777, 9295, 3949, 2332, 1808, 5049, 84056, 989, 6857, 1649, 10721, 5925	479	1737	19304	1.41528	0.982914	0.144958	0.140662
GOTERM_MF_DIRECT	GO:0061629~RNA polymerase II-specific DNA-binding transcription factor binding	12	2.43902	0.00627138	4087, 4088, 7157, 4089, 2113, 6774, 6667, 10891, 1959, 1649, 5978, 5925	479	184	19304	2.6283	0.992418	0.152081	0.147573
GOTERM_MF_DIRECT	GO:1990837~sequence-specific double-stranded DNA binding	25	5.0813	0.00687837	10150, 26137, 2078, 2099, 2494, 7182, 2005, 1870, 6667, 51621, 5316, 1959, 6925, 9575, 3192, 5991, 4520, 7392, 7050, 203523, 51274, 10725, 2113, 864, 7008	479	560	19304	1.79914	0.995281	0.156989	0.152336
GOTERM_MF_DIRECT	GO:0001227~DNA-binding transcription repressor activity, RNA polymerase II-specific	18	3.65854	0.00900333	4084, 403341, 4286, 7157, 26137, 112939, 7050, 571, 463, 7227, 4601, 6935, 57659, 10795, 10773, 5978, 2308, 5814	479	361	19304	2.00945	0.999105	0.166347	0.161417
GOTERM_MF_DIRECT	GO:0004672~protein kinase activity	15	3.04878	0.00949119	6790, 7046, 6198, 22848, 65267, 27, 3551, 595, 1456, 10746, 4919, 5578, 6259, 10298, 51701	479	277	19304	2.18234	0.999389	0.171283	0.166206
GOTERM_MF_DIRECT	GO:0046982~protein heterodimerization activity	18	3.65854	0.0136482	6790, 5295, 374986, 8243, 5155, 7157, 6874, 5048, 3551, 7392, 596, 2332, 5049, 3745, 4801, 6857, 1649, 6925	479	378	19304	1.91908	0.999977	0.232844	0.225943
GOTERM_MF_DIRECT	GO:0003924~GTPase activity	17	3.45528	0.0165649	390, 9583, 382, 57799, 81876, 1654, 400, 5908, 23011, 998, 10681, 5865, 989, 5921, 10672, 4735, 5869	479	356	19304	1.92447	0.999998	0.2472	0.239873
GOTERM_MF_DIRECT	GO:0045296~cadherin binding	16	3.25203	0.0205419	9793, 9689, 2060, 120114, 1656, 1654, 3927, 832, 5962, 659, 989, 6624, 3799, 4735, 1956, 1009	479	335	19304	1.92481	1	0.295195	0.286445
GOTERM_MF_DIRECT	GO:0008017~microtubule binding	14	2.84553	0.0211612	9793, 22924, 5048, 221035, 25777, 2009, 10018, 29127, 55920, 2332, 57509, 84056, 55614, 3799	479	277	19304	2.03685	1	0.298566	0.289717
GOTERM_MF_DIRECT	GO:0051015~actin filament binding	12	2.43902	0.0348353	3927, 27, 832, 80774, 6744, 81, 7170, 6624, 1073, 91010, 1956, 120	479	237	19304	2.04054	1	0.422378	0.409859
GOTERM_MF_DIRECT	GO:0046983~protein dimerization activity	10	2.03252	0.0412347	4084, 9575, 1875, 4286, 8202, 6774, 1870, 4601, 7392, 6925	479	185	19304	2.17841	1	0.470561	0.456614
GOTERM_MF_DIRECT	GO:0003713~transcription coactivator activity	13	2.64228	0.043969	22954, 8289, 8864, 8202, 81603, 9792, 3159, 23175, 10891, 602, 81, 4863, 10521	479	277	19304	1.89137	1	0.479251	0.465047
GOTERM_MF_DIRECT	GO:0003730~mRNA 3'-UTR binding	12	2.43902	0.045783	3192, 220988, 25946, 80315, 22849, 7157, 1993, 2332, 3178, 10642, 10521, 4857	479	248	19304	1.95003	1	0.480103	0.465873
GOTERM_MF_DIRECT	GO:0060090~molecular adaptor activity	10	2.03252	0.0464998	596, 3949, 3159, 6667, 90007, 8932, 4204, 989, 4735, 5925	479	189	19304	2.13231	1	0.481118	0.466858
GOTERM_MF_DIRECT	GO:0042803~protein homodimerization activity	27	5.4878	0.053731	374986, 23705, 7026, 6774, 81603, 3416, 57502, 3815, 55662, 596, 6667, 6241, 5155, 4088, 7037, 4089, 2066, 3551, 1371, 7392, 3570, 2332, 79646, 5049, 81, 57659, 1649	479	750	19304	1.45082	1	0.533189	0.517385
GOTERM_MF_DIRECT	GO:0044877~protein-containing complex binding	14	2.84553	0.065059	3192, 7037, 23468, 3480, 1026, 5908, 2048, 59345, 7008, 9825, 7855, 4697, 5049, 3799	479	327	19304	1.72541	1	0.580296	0.563097
GOTERM_MF_DIRECT	GO:0000977~RNA polymerase II transcription regulatory region sequence-specific DNA binding	15	3.04878	0.0685865	22834, 7182, 23314, 6095, 84924, 864, 1870, 6667, 81, 7227, 4601, 6239, 57659, 5814, 5925	479	362	19304	1.66992	1	0.591278	0.573753
GOTERM_MF_DIRECT	GO:0019899~enzyme binding	15	3.04878	0.0812345	4194, 5144, 7157, 96459, 2099, 3570, 351, 463, 595, 127933, 3159, 5578, 4478, 80351, 1956	479	372	19304	1.62503	1	0.636747	0.617875
GOTERM_MF_DIRECT	GO:0008270~zinc ion binding	30	6.09756	0.0849208	4194, 22954, 23405, 25946, 7026, 2099, 2494, 81603, 54790, 59084, 7182, 6095, 3416, 55662, 79776, 57169, 51200, 4323, 7536, 5578, 64393, 11193, 4088, 7157, 463, 80012, 7227, 79727, 6935, 5229	479	896	19304	1.34935	1	0.658985	0.639454

## Sheet: REACTOME_PATHWAY
Category	Term	Count	%	PValue	Genes	List Total	Pop Hits	Pop Total	Fold Enrichment	Bonferroni	Benjamini	FDR
REACTOME_PATHWAY	R-HSA-162582~Signal Transduction	126	25.6098	4.48772e-10	8651, 5142, 7046, 6198, 5144, 5300, 7049, 91010, 3480, 351, 10018, 595, 596, 3479, 127933, 115, 56937, 998, 6868, 2308, 1857, 2549, 9475, 6242, 5155, 124540, 7170, 7050, 55294, 120, 3925, 30011, 53834, 1629, 80351, 348995, 27, 6774, 5048, 23543, 3416, 3815, 1875, 29127, 7855, 55625, 659, 3930, 79718, 8829, 51701, 5295, 5054, 4087, 5573, 161742, 4088, 4089, 8202, 2066, 3551, 23035, 66008, 9252, 52…	325	2599	11091	1.65444	5.75326e-07	5.75326e-07	5.51541e-07
REACTOME_PATHWAY	R-HSA-5663202~Diseases of signal transduction by growth factor receptors and second messengers	37	7.52033	5.88107e-08	7046, 6774, 2099, 10018, 3815, 2247, 4763, 7855, 4204, 8503, 3799, 6868, 79718, 2308, 1956, 2549, 5295, 4087, 5573, 161742, 5155, 4088, 7157, 4089, 2066, 7170, 26523, 5290, 5170, 55294, 1026, 5908, 54845, 4478, 3667, 80351, 5925	325	459	11091	2.75091	7.53925e-05	3.76977e-05	3.61392e-05
REACTOME_PATHWAY	R-HSA-9006934~Signaling by Receptor Tyrosine Kinases	38	7.72358	8.50553e-07	8651, 7049, 6774, 2099, 23543, 3480, 3416, 3815, 2247, 3479, 998, 5578, 8503, 1959, 6868, 5978, 8829, 1956, 2549, 5295, 9475, 161742, 5155, 3178, 2066, 9252, 5290, 5170, 382, 2060, 3925, 5908, 30011, 53834, 54845, 9306, 5921, 3667	325	534	11091	2.42845	0.00108982	0.000272602	0.000261333
REACTOME_PATHWAY	R-HSA-8939211~ESR-mediated signaling	22	4.47154	2.10614e-06	5295, 8243, 8202, 23112, 2066, 2099, 2494, 26523, 7392, 5290, 5170, 3480, 595, 596, 127933, 59345, 6667, 10681, 55625, 8503, 904, 1956	325	222	11091	3.38187	0.00269643	0.00045033	0.000431713
REACTOME_PATHWAY	R-HSA-9009391~Extra-nuclear estrogen signaling	13	2.64228	2.10763e-06	5295, 2099, 5290, 5170, 3480, 595, 596, 127933, 59345, 10681, 55625, 8503, 1956	325	77	11091	5.76156	0.00269834	0.00045033	0.000431713
REACTOME_PATHWAY	R-HSA-9006925~Intracellular signaling by second messengers	26	5.28455	4.2135e-06	2099, 331, 3815, 2247, 115, 5578, 8503, 5978, 2308, 1956, 2549, 5295, 5573, 5155, 7157, 23112, 2066, 23035, 26523, 5290, 23512, 5170, 80012, 1026, 3667, 80351	325	310	11091	2.86219	0.00538716	0.000675214	0.0006473
REACTOME_PATHWAY	R-HSA-9006931~Signaling by Nuclear Receptors	25	5.0813	6.74577e-06	2099, 2494, 3480, 595, 596, 127933, 59345, 6667, 55625, 8503, 79718, 1956, 5295, 8243, 8202, 23112, 2066, 26523, 7392, 5290, 5170, 29116, 10681, 6319, 904	325	298	11091	2.86293	0.00861082	0.000960898	0.000921173
REACTOME_PATHWAY	R-HSA-2219528~PI3K/AKT Signaling in Cancer	14	2.84553	9.91967e-06	5295, 5155, 2066, 2099, 5290, 5170, 3815, 1026, 2247, 8503, 3667, 2308, 1956, 2549	325	104	11091	4.59391	0.0126366	0.00123721	0.00118606
REACTOME_PATHWAY	R-HSA-1257604~PIP3 activates AKT signaling	23	4.6748	1.2128e-05	5295, 5155, 7157, 23112, 2066, 2099, 23035, 26523, 5290, 5170, 23512, 3815, 331, 80012, 1026, 2247, 8503, 3667, 80351, 5978, 2308, 1956, 2549	325	268	11091	2.92874	0.0154279	0.00123721	0.00118606
REACTOME_PATHWAY	R-HSA-9725370~Signaling by ALK fusions and activated point mutants	13	2.64228	1.2547e-05	5295, 5573, 7157, 6774, 7170, 26523, 5290, 1026, 4478, 4204, 3667, 3799, 5925	325	91	11091	4.87516	0.0159567	0.00123721	0.00118606
REACTOME_PATHWAY	R-HSA-9700206~Signaling by ALK in cancer	13	2.64228	1.2547e-05	5295, 5573, 7157, 6774, 7170, 26523, 5290, 1026, 4478, 4204, 3667, 3799, 5925	325	91	11091	4.87516	0.0159567	0.00123721	0.00118606
REACTOME_PATHWAY	R-HSA-74160~Gene expression (Transcription)	74	15.0407	1.35109e-05	23405, 6790, 9422, 25946, 5300, 6874, 201514, 1021, 54790, 94241, 10018, 595, 84924, 27125, 387893, 53981, 6667, 10891, 7832, 6427, 284058, 4204, 4801, 5978, 2308, 6241, 26523, 7050, 1789, 1026, 4697, 8932, 10622, 348995, 4194, 23429, 8473, 2099, 2494, 7182, 23468, 6095, 3815, 1875, 51742, 3930, 10795, 79718, 1956, 8289, 5054, 5494, 4087, 4088, 4287, 7157, 4089, 8445, 23112, 23314, 5170, 23512, 9…	325	1542	11091	1.6377	0.0171719	0.00123721	0.00118606
REACTOME_PATHWAY	R-HSA-6785807~Interleukin-4 and Interleukin-13 signaling	14	2.84553	1.50358e-05	8651, 5295, 7157, 6774, 3570, 6095, 3716, 595, 596, 1026, 2247, 6624, 6935, 2308	325	108	11091	4.42376	0.0190915	0.00128506	0.00123194
REACTOME_PATHWAY	R-HSA-2219530~Constitutive Signaling by Aberrant PI3K in Cancer	11	2.23577	8.50752e-05	3815, 5295, 5155, 2247, 2066, 2099, 8503, 3667, 5290, 1956, 2549	325	78	11091	4.81266	0.103333	0.00630695	0.00604621
REACTOME_PATHWAY	R-HSA-170834~Signaling by TGF-beta Receptor Complex	12	2.43902	8.85531e-05	1875, 5494, 7046, 5054, 4087, 4088, 4089, 7049, 56937, 6667, 904, 7050	325	94	11091	4.35653	0.107323	0.00630695	0.00604621
REACTOME_PATHWAY	R-HSA-1280215~Cytokine Signaling in Immune system	43	8.73984	9.78855e-05	348995, 8651, 9683, 27, 5300, 6774, 81603, 6095, 351, 3716, 595, 10018, 596, 6809, 2247, 54014, 998, 5611, 8503, 6624, 6868, 2308, 5295, 4088, 8744, 7157, 3551, 201626, 9252, 5290, 3570, 1026, 5908, 3840, 4478, 200081, 9306, 54920, 5602, 3667, 6935, 10762, 5606	325	786	11091	1.86695	0.11794	0.00640623	0.00614139
REACTOME_PATHWAY	R-HSA-9614085~FOXO-mediated transcription	10	2.03252	0.000104938	10018, 4087, 1026, 4088, 4089, 4287, 10891, 1649, 4801, 2308	325	65	11091	5.25018	0.12588	0.00640623	0.00614139
REACTOME_PATHWAY	R-HSA-1643685~Disease	80	16.2602	0.000117172	7046, 6874, 1462, 1021, 3480, 351, 3716, 10018, 595, 3159, 115, 6667, 4763, 998, 5611, 4204, 3799, 6868, 5978, 2308, 1857, 2549, 9397, 9475, 5155, 3178, 7170, 26523, 3570, 55294, 164, 1789, 1545, 9908, 1026, 5908, 30011, 3840, 54845, 80351, 5869, 348995, 6774, 2099, 25921, 3614, 3815, 79796, 2247, 59345, 1870, 51742, 7855, 8503, 140735, 79718, 8829, 1956, 5295, 4087, 5573, 161742, 4088, 7157, 408…	325	1819	11091	1.50088	0.139484	0.00682791	0.00654563
REACTOME_PATHWAY	R-HSA-449147~Signaling by Interleukins	30	6.09756	0.00013107	8651, 9683, 6774, 6095, 351, 3716, 595, 596, 6809, 2247, 54014, 998, 8503, 6624, 2308, 5295, 4088, 7157, 3551, 9252, 5290, 3570, 1026, 5908, 4478, 200081, 5602, 3667, 6935, 5606	325	473	11091	2.16445	0.154683	0.00730575	0.00700372
REACTOME_PATHWAY	R-HSA-9006936~Signaling by TGFB family members	13	2.64228	0.000267927	7046, 5494, 5054, 4087, 4088, 4089, 7049, 7050, 1875, 56937, 6667, 659, 904	325	124	11091	3.57774	0.290736	0.0132108	0.0126647
REACTOME_PATHWAY	R-HSA-3108232~SUMO E3 ligases SUMOylate target proteins	16	3.25203	0.000303612	348995, 6790, 8243, 4286, 7157, 2099, 2494, 23468, 23314, 23512, 6095, 1789, 80012, 10891, 10521, 10762	325	183	11091	2.98371	0.322462	0.0144159	0.01382
REACTOME_PATHWAY	R-HSA-212436~Generic Transcription Pathway	58	11.7886	0.000394076	6790, 9422, 25946, 5300, 6874, 201514, 1021, 94241, 10018, 595, 84924, 387893, 6667, 10891, 7832, 4204, 4801, 5978, 2308, 6241, 26523, 7050, 1026, 4697, 4194, 23429, 2099, 2494, 7182, 23468, 6095, 3815, 1875, 3930, 10795, 79718, 1956, 8289, 5054, 5494, 4087, 4088, 4287, 7157, 4089, 8445, 23112, 23314, 5170, 23512, 463, 80012, 10769, 55634, 864, 904, 1649, 5925	325	1250	11091	1.58345	0.396678	0.018043	0.0172971
REACTOME_PATHWAY	R-HSA-2990846~SUMOylation	16	3.25203	0.000428966	348995, 6790, 8243, 4286, 7157, 2099, 2494, 23468, 23314, 23512, 6095, 1789, 80012, 10891, 10521, 10762	325	189	11091	2.88899	0.423081	0.0189633	0.0181793
REACTOME_PATHWAY	R-HSA-199418~Negative regulation of the PI3K/AKT network	12	2.43902	0.000455919	3815, 5295, 5155, 2247, 2066, 2099, 23035, 8503, 3667, 5290, 1956, 2549	325	113	11091	3.62402	0.442683	0.019483	0.0186775
REACTOME_PATHWAY	R-HSA-73857~RNA Polymerase II Transcription	62	12.6016	0.000481522	6790, 9422, 25946, 5300, 6874, 201514, 1021, 94241, 10018, 595, 84924, 27125, 387893, 53981, 6667, 10891, 7832, 6427, 4204, 4801, 5978, 2308, 6241, 26523, 7050, 1026, 4697, 4194, 23429, 2099, 2494, 7182, 23468, 6095, 3815, 1875, 3930, 10795, 79718, 1956, 8289, 5054, 5494, 4087, 4088, 4287, 7157, 4089, 8445, 23112, 23314, 5170, 23512, 9295, 463, 80012, 10769, 55634, 864, 904, 1649, 5925	325	1374	11091	1.5399	0.460687	0.0199133	0.01909
REACTOME_PATHWAY	R-HSA-5683057~MAPK family signaling cascades	22	4.47154	0.000563488	5295, 5155, 161742, 8202, 23112, 2066, 26523, 5290, 3570, 1844, 3716, 3815, 2247, 5908, 998, 4763, 989, 5921, 10642, 3667, 2308, 1956	325	325	11091	2.31008	0.514509	0.0218907	0.0209857
REACTOME_PATHWAY	R-HSA-2559583~Cellular Senescence	16	3.25203	0.000597432	4194, 7157, 6774, 23112, 1021, 26523, 23512, 80012, 1026, 3159, 2113, 1870, 6667, 5602, 5925, 5606	325	195	11091	2.80009	0.535195	0.0225267	0.0215954
REACTOME_PATHWAY	R-HSA-9856651~MITF-M-dependent gene expression	10	2.03252	0.000623189	23405, 8289, 595, 596, 1026, 4286, 10891, 23112, 26523, 605	325	82	11091	4.16173	0.550301	0.0228265	0.0218828
REACTOME_PATHWAY	R-HSA-6811558~PI5P, PP2A and IER3 Regulate PI3K/AKT Signaling	11	2.23577	0.00104835	3815, 5295, 5155, 2247, 2066, 2099, 8503, 3667, 5290, 1956, 2549	325	106	11091	3.54139	0.739379	0.0319996	0.0306766
REACTOME_PATHWAY	R-HSA-190236~Signaling by FGFR	10	2.03252	0.00113109	5295, 2247, 161742, 7049, 3178, 53834, 54845, 23543, 5290, 2549	325	89	11091	3.8344	0.765637	0.0337224	0.0323282
REACTOME_PATHWAY	R-HSA-9730414~MITF-M-regulated melanocyte development	11	2.23577	0.0018251	23405, 8289, 595, 3815, 596, 1026, 4286, 10891, 23112, 26523, 605	325	114	11091	3.29287	0.903857	0.0458781	0.0439814
REACTOME_PATHWAY	R-HSA-9716542~Signaling by Rho GTPases, Miro GTPases and RHOBTB3	36	7.31707	0.00209129	348995, 91452, 27, 5300, 5048, 390, 91010, 79598, 29127, 55920, 832, 998, 70, 5578, 8503, 3930, 10672, 10298, 3799, 140735, 1857, 5295, 9793, 9475, 6242, 7037, 124540, 7170, 66008, 5290, 94134, 5170, 120, 26084, 1629, 4659	325	722	11091	1.70158	0.9317	0.0515583	0.0494268
REACTOME_PATHWAY	R-HSA-194315~Signaling by Rho GTPases	35	7.11382	0.00272786	348995, 91452, 27, 5300, 5048, 390, 91010, 79598, 29127, 55920, 832, 998, 70, 5578, 8503, 3930, 10672, 10298, 3799, 140735, 1857, 5295, 9793, 9475, 6242, 7037, 124540, 7170, 5290, 94134, 5170, 120, 26084, 1629, 4659	325	706	11091	1.69181	0.96986	0.0602951	0.0578024
REACTOME_PATHWAY	R-HSA-1483257~Phospholipid metabolism	15	3.04878	0.00377877	5295, 374986, 8897, 137964, 114884, 5290, 59338, 80821, 55326, 114882, 23175, 54675, 8503, 6305, 253558	325	212	11091	2.41459	0.992199	0.0821082	0.0787137
REACTOME_PATHWAY	R-HSA-9018519~Estrogen-dependent gene expression	12	2.43902	0.0042814	595, 596, 8243, 8202, 6667, 2066, 2099, 23112, 2494, 26523, 7392, 904	325	149	11091	2.74842	0.995915	0.0885283	0.0848684
REACTOME_PATHWAY	R-HSA-76002~Platelet activation, signaling and aggregation	17	3.45528	0.00453048	5295, 5054, 5155, 10184, 5290, 5170, 351, 5908, 3479, 59345, 998, 5578, 81, 10681, 813, 8503, 10672	325	263	11091	2.20587	0.997036	0.0921918	0.0883804
REACTOME_PATHWAY	R-HSA-8953897~Cellular responses to stimuli	38	7.72358	0.00516363	348995, 4194, 154743, 6774, 79094, 1021, 6095, 571, 55662, 596, 80205, 3159, 832, 1870, 6667, 10891, 5611, 140735, 4801, 79718, 9575, 9695, 7157, 112399, 96459, 4520, 23112, 26523, 23512, 80012, 1026, 2113, 4697, 5602, 10762, 1649, 5925, 5606	325	819	11091	1.58339	0.998689	0.0959388	0.0919725
REACTOME_PATHWAY	R-HSA-9012999~RHO GTPase cycle	24	4.87805	0.00647299	5295, 6242, 9475, 91452, 7037, 27, 124540, 7170, 390, 5290, 94134, 91010, 120, 26084, 79598, 29127, 832, 998, 70, 8503, 10672, 10298, 3930, 1629	325	449	11091	1.82412	0.999758	0.113676	0.108977
REACTOME_PATHWAY	R-HSA-2262752~Cellular responses to stress	37	7.52033	0.00685811	348995, 4194, 154743, 6774, 79094, 1021, 6095, 571, 55662, 596, 80205, 3159, 832, 1870, 6667, 10891, 5611, 140735, 4801, 79718, 9575, 9695, 7157, 112399, 96459, 23112, 26523, 23512, 80012, 1026, 2113, 4697, 5602, 10762, 1649, 5925, 5606	325	805	11091	1.56853	0.999853	0.117228	0.112382
REACTOME_PATHWAY	R-HSA-5663205~Infectious disease	44	8.94309	0.00922782	348995, 6874, 25921, 3480, 351, 3716, 3614, 59345, 3159, 115, 6667, 51742, 998, 5611, 140735, 6868, 5978, 79718, 8829, 1857, 1956, 9397, 9475, 5573, 4088, 4089, 3178, 3551, 3570, 23512, 5170, 2060, 164, 10769, 9908, 30011, 3840, 10681, 904, 6857, 10762, 5869, 5925, 5606	325	1022	11091	1.46923	0.999993	0.142628	0.136731
REACTOME_PATHWAY	R-HSA-2559580~Oxidative Stress Induced Senescence	10	2.03252	0.0104219	4194, 80012, 7157, 1870, 23112, 1021, 5602, 26523, 23512, 5606	325	124	11091	2.75211	0.999999	0.151896	0.145616
REACTOME_PATHWAY	R-HSA-1169410~Antiviral mechanism by IFN-stimulated genes	11	2.23577	0.0120132	348995, 3716, 7157, 5300, 6774, 3840, 5611, 3551, 201626, 54920, 10762	325	149	11091	2.51938	1	0.155776	0.149336
REACTOME_PATHWAY	R-HSA-1500931~Cell-Cell communication	11	2.23577	0.0142675	9069, 5295, 29780, 23705, 6667, 81, 23112, 26523, 253559, 5290, 1009	325	153	11091	2.45351	1	0.173417	0.166248
REACTOME_PATHWAY	R-HSA-556833~Metabolism of lipids	33	6.70732	0.0220789	374986, 91452, 8897, 137964, 114884, 6095, 142891, 80205, 55326, 80821, 54675, 151742, 6667, 10891, 8503, 3930, 6305, 4801, 6307, 79718, 253558, 9575, 5295, 8202, 4520, 7357, 5290, 59338, 1545, 114882, 23175, 8613, 6319	325	757	11091	1.48767	1	0.224532	0.215249
REACTOME_PATHWAY	R-HSA-3858494~Beta-catenin independent WNT signaling	10	2.03252	0.0273576	59345, 4919, 7855, 6259, 23112, 10681, 5578, 26523, 51701, 1857	325	146	11091	2.33741	1	0.257886	0.247224
REACTOME_PATHWAY	R-HSA-69278~Cell Cycle, Mitotic	25	5.0813	0.039158	348995, 6790, 5000, 7465, 5048, 1021, 595, 1875, 81876, 55920, 387893, 1870, 5578, 3930, 140735, 6241, 9793, 8243, 7157, 1026, 23175, 3842, 10762, 4659, 5925	325	561	11091	1.52077	1	0.331583	0.317875
REACTOME_PATHWAY	R-HSA-5684996~MAPK1/MAPK3 signaling	15	3.04878	0.0413836	5295, 5155, 161742, 2066, 5290, 3570, 1844, 3716, 3815, 2247, 5908, 4763, 5921, 3667, 1956	325	286	11091	1.78983	1	0.344505	0.330263
REACTOME_PATHWAY	R-HSA-9013149~RAC1 GTPase cycle	11	2.23577	0.0449541	5295, 29127, 7037, 27, 998, 8503, 10672, 10298, 3930, 94134, 5290	325	185	11091	2.02912	1	0.35961	0.344744
REACTOME_PATHWAY	R-HSA-5633007~Regulation of TP53 Activity	10	2.03252	0.04505	4194, 6790, 25946, 7157, 387893, 5300, 6874, 8445, 5170, 94241	325	160	11091	2.13288	1	0.35961	0.344744
REACTOME_PATHWAY	R-HSA-1640170~Cell Cycle	29	5.89431	0.0495512	348995, 4194, 6790, 25946, 5000, 7465, 5048, 1021, 595, 1875, 81876, 55920, 387893, 1870, 5578, 3930, 5537, 140735, 6241, 9793, 8243, 7157, 25777, 1026, 23175, 3842, 10762, 4659, 5925	325	692	11091	1.43014	1	0.373675	0.358226
REACTOME_PATHWAY	R-HSA-1266738~Developmental Biology	52	10.5691	0.0513421	23405, 595, 596, 80205, 10891, 998, 5578, 10298, 2308, 2549, 9475, 26523, 3570, 1026, 30011, 605, 79727, 80031, 7026, 27, 6774, 2494, 3815, 2247, 2048, 8503, 1959, 5316, 79718, 8829, 1956, 6925, 3192, 5295, 8289, 4087, 4286, 4088, 7037, 7157, 4089, 8202, 23112, 285704, 9252, 5290, 23512, 663, 1808, 5962, 4478, 5921	325	1394	11091	1.273	1	0.380109	0.364395
REACTOME_PATHWAY	R-HSA-5688426~Deubiquitination	15	3.04878	0.0536266	4194, 7046, 8473, 4087, 4088, 7157, 4089, 4287, 2099, 55432, 3416, 54891, 57646, 57695, 80351	325	297	11091	1.72354	1	0.380109	0.364395
REACTOME_PATHWAY	R-HSA-9679506~SARS-CoV Infections	19	3.86179	0.0590583	348995, 9475, 4088, 4089, 3178, 3551, 25921, 3570, 5170, 3716, 3614, 9908, 30011, 6667, 51742, 10762, 5978, 8829, 5925	325	414	11091	1.56618	1	0.407057	0.390229
REACTOME_PATHWAY	R-HSA-109582~Hemostasis	26	5.28455	0.0653921	7465, 23468, 351, 29127, 3479, 59345, 832, 6546, 998, 5578, 813, 8503, 10672, 3799, 5295, 5054, 5573, 5155, 7157, 10184, 5290, 5170, 5908, 81, 10681, 55614	325	622	11091	1.4265	1	0.416999	0.399759
REACTOME_PATHWAY	R-HSA-3700989~Transcriptional Regulation by TP53	17	3.45528	0.0654914	4194, 6790, 25946, 7157, 5300, 6874, 8445, 23112, 26523, 5170, 94241, 10769, 1026, 387893, 4697, 7832, 904	325	362	11091	1.60261	1	0.416999	0.399759
REACTOME_PATHWAY	R-HSA-5673001~RAF/MAP kinase cascade	14	2.84553	0.0674493	5295, 5155, 161742, 2066, 5290, 1844, 3716, 3815, 2247, 5908, 4763, 5921, 3667, 1956	325	280	11091	1.70631	1	0.423873	0.406349
REACTOME_PATHWAY	R-HSA-6811442~Intra-Golgi and retrograde Golgi-to-ER traffic	11	2.23577	0.0726261	81876, 55275, 400, 29127, 832, 5048, 5049, 55614, 9527, 3799, 140735	325	202	11091	1.85835	1	0.435078	0.417091
REACTOME_PATHWAY	R-HSA-199991~Membrane Trafficking	26	5.28455	0.0785893	10052, 5048, 351, 81876, 29127, 832, 6305, 3799, 5537, 140735, 1956, 22848, 7037, 382, 2060, 164, 55275, 3949, 400, 30011, 23011, 5049, 55614, 9527, 6857, 5869	325	634	11091	1.3995	1	0.457961	0.439028
REACTOME_PATHWAY	R-HSA-597592~Post-translational protein modification	53	10.7724	0.0814156	6790, 7046, 1462, 351, 832, 10891, 5611, 5537, 23014, 55294, 1789, 57799, 1026, 23011, 9306, 5865, 1629, 80351, 5869, 5283, 348995, 4194, 8473, 2099, 2494, 79791, 23468, 6095, 3416, 57646, 81876, 54891, 79796, 813, 140735, 8243, 9695, 4087, 4286, 4088, 4287, 7157, 4089, 23314, 23512, 55432, 56886, 80012, 57695, 9527, 10521, 10762, 56648	325	1472	11091	1.22873	1	0.465959	0.446696
REACTOME_PATHWAY	R-HSA-9824446~Viral Infection Pathways	32	6.50407	0.0935052	348995, 6874, 25921, 3480, 3716, 3614, 3159, 6667, 51742, 5611, 140735, 5978, 79718, 8829, 1956, 9397, 9475, 4088, 4089, 3178, 3551, 3570, 23512, 5170, 164, 9908, 30011, 3840, 904, 10762, 5869, 5925	325	830	11091	1.31571	1	0.503531	0.482714
REACTOME_PATHWAY	R-HSA-913531~Interferon Signaling	13	2.64228	0.0963557	348995, 8651, 7157, 5300, 6774, 3551, 201626, 81603, 3716, 3840, 5611, 54920, 10762	325	269	11091	1.64922	1	0.503531	0.482714
REACTOME_PATHWAY	R-HSA-195258~RHO GTPase Effectors	15	3.04878	0.0974721	348995, 9793, 6242, 9475, 5300, 5048, 91010, 5170, 55920, 998, 5578, 3799, 140735, 1857, 4659	325	326	11091	1.57022	1	0.503531	0.482714

## Sheet: KEGG_PATHWAY
Category	Term	Count	%	PValue	Genes	List Total	Pop Hits	Pop Total	Fold Enrichment	Bonferroni	Benjamini	FDR
KEGG_PATHWAY	hsa05212:Pancreatic cancer	20	4.06504	3.97856e-13	5295, 7046, 6198, 4087, 4088, 7157, 4089, 6774, 1021, 3551, 5290, 3716, 595, 1026, 1870, 998, 8503, 5602, 1956, 5925	259	77	8840	8.86527	1.05047e-10	1.05034e-10	7.08184e-11
KEGG_PATHWAY	hsa05200:Pathways in cancer	47	9.55285	1.71679e-11	7046, 6198, 6774, 2099, 1021, 3480, 3716, 331, 595, 10018, 3815, 596, 2247, 3479, 59345, 115, 1870, 6667, 998, 7855, 5578, 8503, 10672, 1857, 2308, 1956, 5295, 9475, 4087, 5155, 4088, 4286, 7157, 4089, 8202, 112399, 3551, 7170, 9252, 5290, 3570, 1026, 862, 2113, 10681, 5602, 5925	259	533	8840	3.0097	4.53233e-09	2.26617e-09	1.52795e-09
KEGG_PATHWAY	hsa01521:EGFR tyrosine kinase inhibitor resistance	17	3.45528	8.83151e-10	5295, 6198, 5155, 6774, 5290, 3570, 3480, 10018, 3716, 596, 2247, 3479, 4763, 5578, 8503, 1956, 2549	259	80	8840	7.2529	2.33152e-07	7.77173e-08	5.24003e-08
KEGG_PATHWAY	hsa05215:Prostate cancer	18	3.65854	2.63355e-09	5295, 5155, 7157, 2078, 3551, 5290, 5170, 3480, 595, 596, 1026, 3479, 1870, 8503, 6935, 2308, 1956, 5925	259	98	8840	6.26901	6.95258e-07	1.63543e-07	1.10268e-07
KEGG_PATHWAY	hsa01522:Endocrine resistance	18	3.65854	3.09741e-09	5295, 6198, 7157, 8202, 2099, 5290, 3480, 595, 596, 1026, 3479, 115, 1870, 6667, 8503, 5602, 1956, 5925	259	99	8840	6.20569	8.17717e-07	1.63543e-07	1.10268e-07
KEGG_PATHWAY	hsa04068:FoxO signaling pathway	20	4.06504	7.66075e-09	5295, 7046, 4088, 4089, 6774, 3551, 5290, 5170, 3480, 10018, 595, 10769, 1026, 3479, 8503, 5602, 3667, 51701, 2308, 1956	259	132	8840	5.17141	2.02244e-06	3.37073e-07	2.27269e-07
KEGG_PATHWAY	hsa05218:Melanoma	15	3.04878	1.81697e-08	5295, 5155, 4286, 7157, 1021, 5290, 3480, 595, 1026, 2247, 3479, 1870, 8503, 1956, 5925	259	73	8840	7.01328	4.79678e-06	6.85256e-07	4.62028e-07
KEGG_PATHWAY	hsa05205:Proteoglycans in cancer	24	4.87805	2.37967e-08	5295, 9475, 6198, 4087, 7157, 6774, 2066, 2099, 5290, 5170, 3480, 595, 1026, 2247, 3479, 998, 5962, 7855, 5578, 4478, 8503, 1956, 4659, 2549	259	204	8840	4.01544	6.2823e-06	7.8529e-07	5.29476e-07
KEGG_PATHWAY	hsa05206:MicroRNAs in cancer	30	6.09756	2.74935e-08	8651, 4194, 23405, 6774, 1021, 595, 10018, 596, 1870, 5578, 659, 8503, 6624, 10298, 1956, 5295, 5155, 7157, 3551, 9252, 5290, 1789, 3925, 1545, 1026, 5962, 90427, 10642, 3667, 6935	259	312	8840	3.28185	7.25825e-06	8.06475e-07	5.4376e-07
KEGG_PATHWAY	hsa05224:Breast cancer	20	4.06504	5.16747e-08	5295, 6198, 7157, 8202, 2099, 1021, 5290, 3480, 3815, 595, 1026, 2247, 3479, 1870, 6667, 7855, 8503, 1857, 1956, 5925	259	148	8840	4.61233	1.3642e-05	1.36421e-06	9.1981e-07
KEGG_PATHWAY	hsa05225:Hepatocellular carcinoma	21	4.26829	1.00255e-07	8289, 5295, 7046, 6198, 4087, 4088, 7157, 4089, 1021, 5290, 3480, 595, 1026, 1870, 7855, 5578, 8503, 1857, 1956, 5925, 2549	259	170	8840	4.21622	2.6467e-05	2.40613e-06	1.62231e-06
KEGG_PATHWAY	hsa05223:Non-small cell lung cancer	14	2.84553	1.49217e-07	5295, 7157, 6774, 1021, 5290, 5170, 595, 1026, 1870, 5578, 8503, 3799, 1956, 5925	259	73	8840	6.54572	3.93925e-05	3.28277e-06	2.21338e-06
KEGG_PATHWAY	hsa05210:Colorectal cancer	15	3.04878	1.84454e-07	5295, 7046, 6198, 4087, 4088, 7157, 4089, 5290, 10018, 595, 596, 1026, 8503, 5602, 1956	259	87	8840	5.8847	4.86945e-05	3.74583e-06	2.52559e-06
KEGG_PATHWAY	hsa05214:Glioma	14	2.84553	2.44309e-07	5295, 5155, 7157, 1021, 5290, 3480, 595, 1026, 3479, 1870, 5578, 8503, 1956, 5925	259	76	8840	6.28734	6.44954e-05	4.60696e-06	3.10621e-06
KEGG_PATHWAY	hsa05226:Gastric cancer	19	3.86179	3.3091e-07	5295, 7046, 6198, 4087, 4088, 7157, 4089, 5290, 595, 596, 1026, 2247, 1870, 7855, 8503, 1857, 1956, 5925, 2549	259	150	8840	4.32329	8.73566e-05	5.82402e-06	3.9268e-06
KEGG_PATHWAY	hsa04014:Ras signaling pathway	24	4.87805	4.11202e-07	5295, 5155, 27, 3551, 5290, 382, 3480, 3815, 2247, 5908, 3479, 59345, 2113, 998, 4763, 5578, 10681, 8503, 5921, 5602, 10298, 1956, 5869, 2549	259	238	8840	3.44181	0.000108551	6.78484e-06	4.57462e-06
KEGG_PATHWAY	hsa04066:HIF-1 signaling pathway	16	3.25203	5.51967e-07	5295, 5054, 6198, 7037, 112399, 6774, 5290, 3570, 3480, 596, 1026, 3479, 2872, 5578, 8503, 1956	259	109	8840	5.0101	0.000145709	8.57172e-06	5.77942e-06
KEGG_PATHWAY	hsa05161:Hepatitis B	19	3.86179	1.14782e-06	5295, 7046, 4088, 7157, 4089, 6774, 3551, 5290, 3716, 596, 1654, 1026, 1870, 5578, 8503, 5602, 1959, 5925, 5606	259	163	8840	3.97849	0.000302979	1.68347e-05	1.13507e-05
KEGG_PATHWAY	hsa04933:AGE-RAGE signaling pathway in diabetic complications	15	3.04878	1.2143e-06	5295, 7046, 5054, 4087, 4088, 4089, 6774, 5290, 595, 596, 998, 5578, 8503, 5602, 2308	259	101	8840	5.069	0.000320523	1.68723e-05	1.1376e-05
KEGG_PATHWAY	hsa05220:Chronic myeloid leukemia	13	2.64228	2.0121e-06	5295, 7046, 4088, 7157, 4089, 1021, 3551, 5290, 595, 1026, 1870, 8503, 5925	259	77	8840	5.76242	0.000531053	2.47686e-05	1.67001e-05
KEGG_PATHWAY	hsa05166:Human T-cell leukemia virus 1 infection	22	4.47154	2.04064e-06	5295, 7046, 4087, 4088, 7157, 4089, 3551, 5290, 3716, 331, 595, 1026, 2005, 115, 2113, 1870, 8503, 5602, 1959, 4801, 8829, 5925	259	223	8840	3.36721	0.000538586	2.47686e-05	1.67001e-05
KEGG_PATHWAY	hsa04010:MAPK signaling pathway	26	5.28455	2.06405e-06	7046, 3480, 3815, 2247, 2005, 3479, 4763, 998, 5578, 51701, 1956, 5494, 5155, 7157, 2066, 3551, 9252, 1844, 3925, 10746, 5908, 2872, 5921, 5602, 1649, 5606	259	300	8840	2.95804	0.000544762	2.47686e-05	1.67001e-05
KEGG_PATHWAY	hsa05163:Human cytomegalovirus infection	22	4.47154	2.53005e-06	5295, 9475, 6198, 7157, 6774, 1021, 3551, 5290, 3570, 3716, 595, 1026, 59345, 115, 1870, 6667, 5578, 10681, 8503, 10672, 1956, 5925	259	226	8840	3.32251	0.00066771	2.90405e-05	1.95804e-05
KEGG_PATHWAY	hsa04550:Signaling pathways regulating pluripotency of stem cells	17	3.45528	4.22733e-06	5295, 4087, 4088, 4089, 6774, 5290, 3480, 3716, 463, 2247, 3479, 7855, 659, 8503, 5978, 10336, 1857	259	144	8840	4.02939	0.00111539	4.65006e-05	3.13527e-05
KEGG_PATHWAY	hsa04510:Focal adhesion	20	4.06504	6.95217e-06	5295, 9475, 5155, 5290, 5170, 3480, 331, 595, 596, 29780, 5908, 3479, 998, 5578, 81, 8503, 5602, 10298, 1956, 4659	259	203	8840	3.36269	0.00183369	7.34149e-05	4.94994e-05
KEGG_PATHWAY	hsa04218:Cellular senescence	17	3.45528	1.2923e-05	5295, 7046, 5054, 4087, 4088, 7157, 1021, 5290, 595, 1875, 1026, 2113, 1870, 8503, 2308, 5925, 5606	259	157	8840	3.69574	0.00340589	0.000131218	8.84731e-05
KEGG_PATHWAY	hsa05211:Renal cell carcinoma	11	2.23577	3.19431e-05	5295, 1026, 5155, 5908, 2113, 112399, 998, 8503, 10298, 5290, 2549	259	70	8840	5.36349	0.00839765	0.000312332	0.000210588
KEGG_PATHWAY	hsa04012:ErbB signaling pathway	12	2.43902	3.72519e-05	5295, 6198, 1026, 27, 2066, 5578, 8503, 5602, 10298, 5290, 1956, 2549	259	86	8840	4.7625	0.00978648	0.000351232	0.000236816
KEGG_PATHWAY	hsa04151:PI3K-Akt signaling pathway	26	5.28455	5.30641e-05	6198, 1021, 3480, 3716, 595, 10018, 3815, 596, 2247, 3479, 59345, 5578, 8503, 1956, 5295, 5155, 7157, 2066, 3551, 23035, 5290, 3570, 5170, 1026, 10681, 3667	259	362	8840	2.45142	0.0139116	0.000467768	0.000315389
KEGG_PATHWAY	hsa04152:AMPK signaling pathway	14	2.84553	5.31555e-05	5295, 51719, 6198, 5290, 5170, 3480, 595, 3479, 79602, 10891, 8503, 6319, 3667, 2308	259	122	8840	3.9167	0.0139354	0.000467768	0.000315389
KEGG_PATHWAY	hsa04211:Longevity regulating pathway	12	2.43902	5.71494e-05	5295, 6198, 3479, 115, 7157, 79602, 10891, 8503, 3667, 5290, 2308, 3480	259	90	8840	4.55084	0.0149746	0.000484428	0.000326622
KEGG_PATHWAY	hsa04115:p53 signaling pathway	11	2.23577	5.87186e-05	6241, 4194, 595, 25946, 596, 5054, 1026, 3479, 7157, 1021, 64393	259	75	8840	5.00592	0.0153826	0.000484428	0.000326622
KEGG_PATHWAY	hsa04213:Longevity regulating pathway - multiple species	10	2.03252	7.00461e-05	5295, 6198, 3479, 115, 8503, 3667, 5290, 1979, 2308, 3480	259	62	8840	5.50504	0.0183229	0.000560369	0.000377824
KEGG_PATHWAY	hsa05222:Small cell lung cancer	12	2.43902	7.75164e-05	595, 331, 5295, 596, 1026, 7157, 1870, 1021, 3551, 8503, 5290, 5925	259	93	8840	4.40404	0.0202571	0.000601892	0.000405821
KEGG_PATHWAY	hsa05221:Acute myeloid leukemia	10	2.03252	0.000146083	595, 3815, 5295, 6198, 8864, 862, 6774, 3551, 8503, 5290	259	68	8840	5.01931	0.0378344	0.00110188	0.000742935
KEGG_PATHWAY	hsa04722:Neurotrophin signaling pathway	13	2.64228	0.000189736	5295, 7157, 3551, 9252, 5290, 5170, 596, 5908, 998, 8503, 5602, 3667, 2549	259	120	8840	3.69755	0.048861	0.0013642	0.000919801
KEGG_PATHWAY	hsa05167:Kaposi sarcoma-associated herpesvirus infection	17	3.45528	0.000191195	5295, 5155, 7157, 6774, 1021, 3551, 5290, 3716, 595, 1026, 2247, 59345, 1870, 10681, 8503, 5602, 5925	259	196	8840	2.96037	0.0492272	0.0013642	0.000919801
KEGG_PATHWAY	hsa04150:mTOR signaling pathway	15	3.04878	0.000205728	5295, 51719, 6198, 96459, 3551, 5290, 5170, 3480, 3479, 23175, 7855, 5578, 8503, 3667, 1857	259	158	8840	3.24031	0.052869	0.00142927	0.000963674
KEGG_PATHWAY	hsa05160:Hepatitis C	15	3.04878	0.00021981	9069, 5295, 7157, 6774, 1021, 3551, 5290, 3716, 595, 3949, 1026, 1870, 8503, 1956, 5925	259	159	8840	3.21993	0.0563843	0.00148795	0.00100324
KEGG_PATHWAY	hsa05169:Epstein-Barr virus infection	17	3.45528	0.000285578	5295, 7157, 6774, 1021, 3551, 5290, 10018, 3716, 595, 596, 1026, 864, 1870, 8503, 5602, 5925, 5606	259	203	8840	2.85828	0.0726306	0.00188481	0.00127082
KEGG_PATHWAY	hsa04360:Axon guidance	16	3.25203	0.000307221	5295, 9475, 5290, 1073, 5170, 2048, 998, 1808, 5578, 6259, 659, 8503, 5921, 10298, 8829, 80031	259	184	8840	2.96794	0.0779158	0.0019782	0.00133379
KEGG_PATHWAY	hsa04931:Insulin resistance	12	2.43902	0.000323378	5295, 8473, 6198, 6774, 10891, 3551, 8503, 5602, 3667, 5290, 5170, 2308	259	109	8840	3.75757	0.0818418	0.00203266	0.00137051
KEGG_PATHWAY	hsa05202:Transcriptional misregulation in cancer	16	3.25203	0.000511841	8864, 4286, 7157, 4299, 2078, 3480, 51274, 1026, 2005, 3479, 862, 6667, 6935, 904, 1649, 2308	259	193	8840	2.82954	0.126425	0.00314247	0.00211879
KEGG_PATHWAY	hsa05207:Chemical carcinogenesis - receptor activation	17	3.45528	0.000542221	5295, 6198, 6774, 2099, 5290, 23633, 331, 595, 1545, 596, 2247, 115, 3840, 5578, 8503, 1956, 5925	259	215	8840	2.69875	0.133406	0.00325332	0.00219353
KEGG_PATHWAY	hsa05231:Choline metabolism in cancer	11	2.23577	0.000597618	5295, 6198, 5155, 6667, 5578, 8613, 8503, 5602, 5290, 5170, 1956	259	99	8840	3.79236	0.145995	0.00350602	0.00236391
KEGG_PATHWAY	hsa04932:Non-alcoholic fatty liver disease	14	2.84553	0.000663688	5295, 7386, 3551, 5290, 3570, 6392, 10018, 79602, 998, 4697, 8503, 5602, 3667, 1649	259	157	8840	3.04355	0.160771	0.00380899	0.00256818
KEGG_PATHWAY	hsa04910:Insulin signaling pathway	13	2.64228	0.000688946	8651, 5295, 6198, 5573, 3551, 5290, 5170, 2872, 10891, 8503, 5602, 3667, 2308	259	138	8840	3.21526	0.166352	0.00386983	0.0026092
KEGG_PATHWAY	hsa04371:Apelin signaling pathway	13	2.64228	0.000783357	7046, 5054, 6198, 4087, 4088, 4089, 595, 59345, 115, 10891, 6546, 10681, 10672	259	140	8840	3.16933	0.186889	0.00422054	0.00284566
KEGG_PATHWAY	hsa04144:Endocytosis	18	3.65854	0.0011111	7046, 4087, 4088, 7037, 382, 3480, 2060, 3949, 30011, 832, 998, 9922, 8723, 9559, 10565, 3799, 1956, 5869	259	252	8840	2.43795	0.254346	0.00564201	0.00380408
KEGG_PATHWAY	hsa04350:TGF-beta signaling pathway	11	2.23577	0.00118113	1875, 7046, 6198, 4087, 4088, 7037, 4089, 6667, 659, 285704, 7050	259	108	8840	3.47633	0.268021	0.00588337	0.00396682
KEGG_PATHWAY	hsa04072:Phospholipase D signaling pathway	13	2.64228	0.00135274	5295, 5155, 5290, 382, 3815, 55326, 115, 5578, 8613, 8503, 10672, 1956, 2549	259	149	8840	2.9779	0.300483	0.0066134	0.00445904
KEGG_PATHWAY	hsa05145:Toxoplasmosis	11	2.23577	0.00145662	8651, 3716, 331, 596, 3949, 6774, 3551, 5602, 5170, 10105, 5606	259	111	8840	3.38238	0.319433	0.0069918	0.00471417
KEGG_PATHWAY	hsa04520:Adherens junction	10	2.03252	0.00151384	7046, 9475, 5908, 4088, 4089, 998, 81, 51701, 1956, 3480	259	93	8840	3.67003	0.329651	0.00713668	0.00481185
KEGG_PATHWAY	hsa05417:Lipid and atherosclerosis	16	3.25203	0.00161843	5295, 9475, 7157, 6774, 3551, 5290, 5170, 596, 3949, 5908, 998, 5578, 8503, 5602, 1649, 5606	259	216	8840	2.52824	0.347935	0.00736664	0.0049669
KEGG_PATHWAY	hsa04928:Parathyroid hormone synthesis, secretion and action	11	2.23577	0.00190301	596, 5142, 1026, 5144, 115, 65267, 4323, 6667, 5578, 10672, 1956	259	115	8840	3.26473	0.39521	0.00851518	0.00574129
KEGG_PATHWAY	hsa04110:Cell cycle	13	2.64228	0.00222866	5000, 8243, 4087, 4088, 7465, 7157, 4089, 1021, 595, 1875, 1026, 1870, 5925	259	158	8840	2.80827	0.44513	0.00980609	0.00661168
KEGG_PATHWAY	hsa05162:Measles	12	2.43902	0.00244246	595, 3716, 5295, 596, 7157, 6774, 1021, 4478, 3551, 8503, 5602, 5290	259	139	8840	2.94658	0.475652	0.0102834	0.00693349
KEGG_PATHWAY	hsa04668:TNF signaling pathway	11	2.23577	0.00245399	331, 5295, 4323, 602, 3551, 8503, 5602, 9252, 5290, 6868, 5606	259	119	8840	3.15499	0.477249	0.0102834	0.00693349
KEGG_PATHWAY	hsa05131:Shigellosis	17	3.45528	0.00254134	5295, 9475, 6198, 7157, 3551, 9252, 5290, 382, 596, 998, 81, 8503, 989, 5602, 4735, 2308, 1956	259	249	8840	2.33025	0.489195	0.010483	0.0070681
KEGG_PATHWAY	hsa04935:Growth hormone synthesis, secretion and action	11	2.23577	0.0029459	8651, 5295, 3479, 115, 6774, 5578, 8503, 5602, 3667, 5290, 5606	259	122	8840	3.07741	0.541073	0.0119649	0.00806722
KEGG_PATHWAY	hsa04630:JAK-STAT signaling pathway	13	2.64228	0.00369726	8651, 5295, 5155, 6774, 5290, 3570, 3716, 595, 596, 1026, 8503, 9306, 1956	259	168	8840	2.64111	0.623895	0.0147891	0.00997141
KEGG_PATHWAY	hsa05170:Human immunodeficiency virus 1 infection	15	3.04878	0.00379691	5295, 6198, 7465, 3551, 5290, 1073, 164, 596, 59345, 5578, 10681, 8503, 5602, 10298, 5606	259	213	8840	2.40361	0.633696	0.014961	0.0100873
KEGG_PATHWAY	hsa04659:Th17 cell differentiation	10	2.03252	0.00421951	3716, 7046, 4087, 4088, 4089, 6774, 3551, 5602, 3570, 6095	259	108	8840	3.1603	0.672513	0.0163816	0.0110452
KEGG_PATHWAY	hsa04926:Relaxin signaling pathway	11	2.23577	0.00464978	5295, 7046, 4087, 59345, 115, 10681, 5578, 8503, 5602, 5290, 1956	259	130	8840	2.88803	0.707826	0.0175363	0.0118237
KEGG_PATHWAY	hsa04310:Wnt signaling pathway	13	2.64228	0.00490034	9475, 4088, 7157, 4089, 595, 4919, 7855, 5578, 6259, 5602, 79718, 51701, 1857	259	174	8840	2.55004	0.726614	0.018221	0.0122854
KEGG_PATHWAY	hsa04914:Progesterone-mediated oocyte maturation	10	2.03252	0.00505548	6790, 5295, 3479, 80315, 22849, 115, 8503, 5602, 5290, 3480	259	111	8840	3.07489	0.737639	0.0185368	0.0124983
KEGG_PATHWAY	hsa04934:Cushing syndrome	12	2.43902	0.00562195	595, 3949, 1026, 5908, 115, 1870, 6667, 7855, 1021, 1857, 1956, 5925	259	155	8840	2.64242	0.774263	0.0203314	0.0137083
KEGG_PATHWAY	hsa04210:Apoptosis	11	2.23577	0.00637491	10018, 331, 5295, 596, 7157, 3551, 8503, 5602, 5290, 1649, 5170	259	136	8840	2.76062	0.815179	0.0224397	0.0151298
KEGG_PATHWAY	hsa04670:Leukocyte transendothelial migration	10	2.03252	0.00672834	9069, 5295, 9475, 5908, 998, 81, 5578, 4478, 8503, 5290	259	116	8840	2.94235	0.831747	0.0233721	0.0157585
KEGG_PATHWAY	hsa05415:Diabetic cardiomyopathy	14	2.84553	0.00699475	5295, 7046, 4087, 7386, 4088, 5290, 6392, 6667, 4697, 5578, 8503, 5602, 3667, 10105	259	205	8840	2.33092	0.84325	0.0236746	0.0159624
KEGG_PATHWAY	hsa05203:Viral carcinogenesis	14	2.84553	0.00699475	5295, 7157, 6774, 1021, 5290, 3716, 595, 1654, 1026, 998, 81, 8503, 1959, 5925	259	205	8840	2.33092	0.84325	0.0236746	0.0159624
KEGG_PATHWAY	hsa04810:Regulation of actin cytoskeleton	15	3.04878	0.00741487	5295, 9475, 5155, 5290, 1073, 2247, 998, 5962, 81, 4478, 8503, 10672, 10298, 1956, 4659	259	230	8840	2.22595	0.859819	0.0247788	0.0167069
KEGG_PATHWAY	hsa04015:Rap1 signaling pathway	14	2.84553	0.00915983	5295, 5155, 5290, 3480, 3815, 2247, 5908, 3479, 115, 998, 5578, 8503, 1956, 5606	259	212	8840	2.25395	0.911905	0.0294629	0.0198652
KEGG_PATHWAY	hsa04919:Thyroid hormone signaling pathway	10	2.03252	0.00926297	595, 5295, 7157, 8202, 2099, 5578, 8503, 5290, 5170, 2308	259	122	8840	2.79765	0.914293	0.0294629	0.0198652
KEGG_PATHWAY	hsa04071:Sphingolipid signaling pathway	10	2.03252	0.00926297	5295, 596, 9475, 7157, 5578, 8503, 10672, 5602, 5290, 5170	259	122	8840	2.79765	0.914293	0.0294629	0.0198652
KEGG_PATHWAY	hsa05017:Spinocerebellar ataxia	11	2.23577	0.009406	5295, 6310, 4287, 342371, 6667, 5578, 8503, 5602, 5290, 10105, 6095	259	144	8840	2.60725	0.917498	0.0295617	0.0199318
KEGG_PATHWAY	hsa04140:Autophagy - animal	12	2.43902	0.0105183	5295, 596, 6198, 8897, 9842, 140775, 8503, 5602, 3667, 5290, 5170, 3480	259	169	8840	2.42352	0.938674	0.0326687	0.0220267
KEGG_PATHWAY	hsa05132:Salmonella infection	15	3.04878	0.0152057	9475, 5420, 9842, 3551, 5290, 382, 26084, 596, 998, 3840, 5602, 3799, 140735, 5869, 5606	259	251	8840	2.03972	0.982493	0.0461414	0.0311105
KEGG_PATHWAY	hsa04380:Osteoclast differentiation	10	2.03252	0.0230417	8651, 3716, 5295, 7046, 4286, 3551, 8503, 5602, 5290, 169200	259	142	8840	2.40361	0.997875	0.067589	0.0455714
KEGG_PATHWAY	hsa05208:Chemical carcinogenesis - reactive oxygen species	13	2.64228	0.0329531	5295, 7386, 27, 3551, 5290, 5170, 6392, 1545, 4697, 8503, 5602, 1956, 10105	259	226	8840	1.9633	0.999856	0.092549	0.0624005
KEGG_PATHWAY	hsa04062:Chemokine signaling pathway	11	2.23577	0.0561487	5295, 9475, 5908, 59345, 115, 6774, 998, 10681, 3551, 8503, 5290	259	193	8840	1.94531	1	0.146765	0.0989551
KEGG_PATHWAY	hsa04141:Protein processing in endoplasmic reticulum	10	2.03252	0.0608962	55432, 56886, 596, 201595, 9695, 4287, 5611, 165324, 5602, 1649	259	170	8840	2.00772	1	0.154583	0.104226
KEGG_PATHWAY	hsa05165:Human papillomavirus infection	16	3.25203	0.0638729	5295, 6198, 7157, 1021, 3551, 5290, 3716, 595, 1026, 998, 7855, 8503, 1857, 2308, 1956, 5925	259	333	8840	1.63994	1	0.160595	0.10828
KEGG_PATHWAY	hsa05171:Coronavirus disease - COVID-19	12	2.43902	0.0887822	3716, 5295, 6774, 5578, 3551, 8503, 5602, 3570, 5290, 6868, 8829, 1956	259	238	8840	1.7209	1	0.209272	0.1411
